# Supplementary material for: The Core MICOS Complex Subunit mic60 has Been Substituted by Two Cryptic Mitofilin-containing Proteins in Euglenozoa
Source: Mol Biol Evol. 2025 Nov 10;42(11):msaf289. doi: 10.1093/molbev/msaf289 (PMC12631773; doi:10.1093/molbev/msaf289)
Supplement: msaf289_Supplementary_Data [file msaf289_supplementary_data.zip]

Archive with 4 entries (4 files):
- Movie S1.mp4
- Movie S2.mp4
- MBE-SupInf-Sheikh_FINAL2.pdf
- Dataset S1-2_Marek.xlsx
