# Supplementary material for: The Core MICOS Complex Subunit mic60 has Been Substituted by Two Cryptic Mitofilin-containing Proteins in Euglenozoa
Source: Mol Biol Evol. 2025 Nov 10;42(11):msaf289. doi: 10.1093/molbev/msaf289 (PMC12631773; doi:10.1093/molbev/msaf289)
Supplement: msaf289_Supplementary_Data [file msaf289_supplementary_data.zip › Dataset S1-2_Marek.xlsx]

## Sheet: Mic34 & Mic40
Supplementary dataset S1. Mic24, Mic34, Mic40, and Mic60 sequences analyzed in this study.
Sequence IDs marked with an sterisk corresponds to sequences that have been updated compared to the original sequence found in the database.
Sequence IDs in italics correspond to nucleotide sequences, from which the reported protein sequence was inferred by conceptual translation.
Part A: euglenozoan Mic34 and Mic40 sequences
class	organism	notes	Mic34 ID	Mic34 sequence	Mic40 ID	Mic40 sequence	Mic24 ID	Mic24 Seq	source database
Kinetoplastea	Trypanosoma brucei brucei TREU927		Tb927.4.630	MQFIYSLFTPSERLLSREMVRNEIARTKLSAARLQHEAEKEFMEKEMQKIDNEMRAKEESYAAQAKPLLDDFNDISLAQHYYQEVGTTLASQVHLVSQRVERELEEFGYTSKKLISVGLNYEALKHKMKAGLPFNEELSAVLKDAESEDVNLVAAPLKYINSIPSPAVVRVTAFNLGRAIVEAGKAPAAEPVRGILDFFKFRTSLSPTMLVSRQLRALKSEAEFLRFVERGEYHRALSLAEDVYAGLKREGVKDAAVLDEAFGAFRRTVLPTVAGDMLLRYCAASLCAARFACVENMLKEQ	Tb927.8.580	MSSHSSLGVAVVTGGVSLAGALVWGARWGKLRSRRADLDRQYADSLAETSALDEARLAGAELLRQKRKESVLLHEAMDSIWKDRFERYKQTNKETHSYLRALPEALGVLKGVTNHYQYMAREMRKFIGFDVACSKVHNFALLLNHGEKVGIQRVSETIRQLLVAEPLVRVVCDSLLDEATNFSCPTSISESSDSFVFCMEGLDRAVDAAAARYIELQKPSMGESPPNVFCRVLRKITTALEANMLSRCDIIMKEERQALRNHLLRDRRQLHTMHDLVGAMRYVEELSRHFQDSAKNPASVNMSVLSDPEVLLAREQLLLWRRAAAIFLVRQQAKEALNSYHLLLAETLTKTRHPS	Tb927.9.10160	MLHSSRIVLVALVKKQATTPTVKSDGAHAPSTERTGERVAVYTPTASEAPELLLPYVEPKPFVSTKRLKAFVASMFVGATTIGTAYYLLSKSISTSLEDGNKNLYLQRIIESNRVALQPRPNIVPEFTAPSSFAELQKKMQQHELELDRKRARILDETVMLHAEAGFRMKLWWNTCLAHIQEAGDKLAFLLQERRERAALAHIRESLDEKGYELVKLRCGKTHIW	TriTryp (https://tritrypdb.org/)
	Trypanosoma cruzi CL Brener Non-Esmeraldo-like		TcCLB.507053.140	MLMPYSFKKGFFFSALLFCKQGGLLEMYYLRSLFFTPEEVFSREHVRNEIAREKLSRAKLQRKSEEETHMAEMERLDNELREKRELFAAAAKPLLEEFDDVSLAQHYYQEISNIVTSHLHIVSQLADREFSEFGYVSKKLISVSLNLAALKCCMMGGVPFERELNTLLKDADSSDLSIVATPLCHVRSIPPAANVRATAFDLARAIEEVGKDGPTREPVRGWLDLFKFRTSFSPTMLETRQVEARRAAKQFLSHIERGEHDKALVLAEDAYVKVGHEVSAANAVLLESAFGAFRDTVLPVIASDVFLRYARASLDASRFACVEKMLKE	TcCLB.509611.150	MASRGMLGAVCLFGGLTMTGVALAGSRWRRISTRRAQLNNEYASILAELRSLNDARLKEAEDLRQKKQENALLHETVTTLWADRLARYVQTNKELHSFLKALPEALGALKGLTSHYRYMATEMAKFLAFDVSCIKVHNFALLLEHGENVGIPRVIETIRQLLIAEPLVQVVCDSVINIPADVSSPRSIGECSSSFVFCMEELDQAIEAAVLRYVDFQSDHGTKAPNAICDGVRKLTSEAKLNTFSKGDIIMQKEQRALRDLLLRDRRQLHTTEDLRSALKYVETVSDELCYENAKDGGLKASVSGDTAVKVAREQLLLWRKSAAVFLVQQQAKEVLGAYQLLLAETLTKTNSG	TcCLB.509551.100	MMRRSSVALVALVTRAKPSSSALKGEVVGGTESEQLSAYVPSSSEAPELLQPYVEPTPFVSARRLQVFFASMGIGATTICVVYYLLSKSMSNNHEEEQRYLQRVVESNRLAMMEPQSLVPEFTAPSSFNELKEKMQQHERELERKQAQINRNTILLHKEAVFRLKVWWNASLTHIQEAFDRLGTVIQRRKERAAEAHIKRILEEEGYELVKLRSGKTHIW	TriTryp (https://tritrypdb.org/)
	Trypanosoma mega isolate ATCC 30038		JASANV010001555.1	MHYIQTLLLTPDEALSRERVRNEIAREKLSRAKLQRKVEENRHAEAMKELDEALGTKRAGYAAMAAPLLAEFDDISLAQHYYQEVTNTVTSHERVVAQLSEREFGEFGYASKKLISVGMHFEALRHRLSVGAPFADAMRSVLSDADSADLSLLAAPLHRTTSIAPPSALRAAAFDVARAMEEMGKGPAQEPVRGWLDFLKFRTSFSPSMLEMRRMRARRAAEGFLAHIEKMEFHRALTLAEDVQAWADGEKVANRELFDSAFSAFRDVALPSIAADVFCKYAKASLDASRFACVEKMLKEE	JASANV010001358.1	MAFRGLMVTAGVASGMAAGSVFLASSRWQSVESRRAQLNNEYTAILEEMRSFDELCLKEADDLRQKKKNTALLLETVNTLWSDRFDRYVQTNKELHSYLKALPEALGALKGLTSHYHYMITEMRKFVAFDVACSKVHNLALLLEHGDCVGVMRVSETIRQLFAAEPLVHVVCSSLRGPIAERGAPSSVCDASSSFVFCMEELDRAVAAVAADFTREPNDPSRNTPNALCDGSRRLLRGARLPTRSGGEVAMGRERQSLQRLLRRNRRQLHTVEDVTSALQYAADVAQQLHPSASKDDALRAAIGADAKVQAAREQLLTWRDSAAVFLVRQQAQEALHAYHLLLAETLTKVKKS			NCBI (https://www.ncbi.nlm.nih.gov/)
	Blechomonas ayalai B08-376		Baya_037_0150	MLSLRQRVASLFFFSDPDEALSAQRVRNEEARARLAATRLKHRDNEREYASTLANYEEEIRSKREAYAKLAKPMLSEFDDIAVAQHYYQEVSNTIASQETLVQQVAQNELAEFGYMGKKLISVSLNYEALRQRVEQGKPFLKELHALLEDAESEDLNVIAAPLQAFAGSGMRTPAAVRAAAFDLSCAMEETGKTALQEPVRSWLDFFKFRISYSPTTRGEHQARARRSAIQFKHHIEQGEYPQALDVADEVFRLTKQERDAVFEYFCTSYQSFRQAVVPIIASDIFFAYASASLNASRYACVEAMLKV	Baya_058_0330	MSGARVAAYVAAGGVALGSAFVGTRWKALERRRLELNQEYEITLRELRAADEDWLKRSDELRSKKQKTADLHQTLDTLWTDRLMRYRETNLNLHAYLQALPEALGALKGLTNHYHYMSEEMRKFIGFDIACSKVHHLALLLDHGQHVGLPRVAETLQRMFAAEPLVQVVCESLRDIADVSSPASVEETSTSFVFCMEELDRAVNAVTRHYADTLKVGARAPAALSEATRLATDAVKADPLSEGQRELAEKRSKLGQLLLRERRQLHTAEDIRAALGYVDSIEARLQVPVKKSWLSREDAFTTYVQSDRDVQRALRQLRVWKSGAAAFLMEQQARDALTSYQLLLSETLTKVNSLE	Baya_008_0110	MMQRSLVRFMVAGGGPSFVTRSGAQQTVEVTPGDGPAVNSVSSDTSVYMGRRLGTVEIVDPPPSDYVPPASEAPELLQPYVEPTPFISPKRLQLFGVSMGVGMVSVASVYFFLSKSISIDVEEQRHQVDLISQRNELAAREREKLLPDFGAPSTYSELYEKVLQHERELLRQEENIMKSTSMLHTETLFRLKRWWNTCLEHVQDAVDRFFIAQERREESRMQDKIVASLQYSGYTVVNLRQMHWRVGEDVRSVE	TriTryp (https://tritrypdb.org/)
	Blastocrithidia nonstop		Bnon_02866	MSVSSNELHTPWWRRLAYSILFTESDDALAAEWARNQEAQVKLASTLTEVREVSESCKDKVNALDDNIRQLRQEYANKGKGLLEKFKDISIADHQYQEIRDMVKGQASMMEFLSSRELSHFGYISKKLISLSLHYNALLLKLKNGTAFVNELSATVRDAESEDIKLMSLPLTAFAQNGIPSSAEVRLCAYDLSSIIAKSGKEFTRESFNGWLDMLKFTTAVNPSKVAENRVVAWRRSLEFNSHIEKDNYTEAVELAEAALQTARQSHDSVLPELEKAYANFLRVVTPAVASAIFASYTQSTLAAARYACARDALKN	Bnon_02333	MTFRRLAWLTLGGSVTALGAVAGYRWRTLEMRRVELNMEYVELLHQVQLAEEEKQSQVRALRDKEKAANTMQQTINNIWSDRLARYVETNESLLAYIKALPESLGVLHGLTNHYNYMSAIAREFISFDVSCIKVHILSLLLEHARRVCNGHYCQEMNCCDNKPEAFVESDVLNHRNDKYVEHKMKSVWTTLRELYTAEPVIVAVCDSFLLDTSAACESDRMQGKKLQNSSDGNAERTSSFSDNGDRRIPSSLHEVSETFNYCLEELEKKIMQSQERNNNNELLNKNTDNYAQIHSTNDGNYKLRDTNEYSTSNVYLTNNNDNNSIDSASTQGSVTGDIIRELAKIVHVDEITPAQRAMIDRRHEQEQRIKRERRQLKTRDDVEAAIAYSSELLSSIHVP…			https://figshare.com/projects/tRNA_anticodon_stem_length_variations_are_critical_for_stop_codon_reassignment/129167
	Obscuromonas modryi Fi-14	Mic40 sequence truncated at the N-terminus	JAKVQF020000961.1	MTLYTSTYICMFLYTRQARTYTHIHAHIHNTQHDKVMTATLLAWWQQLRTRLIDVDVDDALTREHARNAAARAQLAAARVQYSEDEAAATAAARAAEAEVRAQRGAYAAQAAPLLAVFDDLALAQHHYEELSSTLSQQRAVVAQLRERELDHYGYVSKKMTSVALHVEALRACVRHGDVPFARELDALVADADSDDVAAVAAPLRPFAAHGVATPSAVRGAADALARVLADVGTTPAADPSYSAAASSSSSSSSSGTAPRSWLDWLRFAPAYSPAEVREARVRSRRTAQQFCDAVDAGEYAAALNVAAAAYATATQSRDAAAVPLAHAYDAFRAAVVPVVAARNLLAYAQASLDASRFACVERMLTE	JAKVQF020000718.1	RRVVAWAGGGVLLAGGAAAATRWRARAQRRAELDRSYAQLTAQLCALHEDKLRRTHELQERQAAARRLRETVDTLWRDRLARYARVTDDLRAYVRALPEALGVLHGVTQHYAYMASEARRFVGFDVACAKLHSLALLLHAARRTSSGSDVVRSPRAAVSAATMAEATTRTAHARSDNNNNNNDKRSDKGNSDDGNDTAAAATTATTATTVQDAHMCSFPQVLSTLRDFFASEPLVCAVCTALQPTASMTCATSVADSSATFAYCMQQLHDRVDAVVARCASSNNNNNNDTTQKDGSDTGLLYELAGRLVAALSFDLRPRVARRVQAQQSALQQQLLRERYALHTPADVYAAVVYAHVLLRQLHDSNNNDDGNTTAAAAAAATAMTAAAASCSSSEAATT…			NCBI (https://www.ncbi.nlm.nih.gov/)
	Herpetomonas muscarum strain TCC001E		AUXJ01006987.1	MTSLSKRLSSVLFFSDPKDALAHEYARNEEARAKLAAARLQHSDEERKFESRMVELDNGIVERREAYATEAKPLLAEFDDIAISQHYYTEVGNLISGQESMMDMIRERELGEFGYMSKKLISVSLNFEALKAKLKSGTPFQNELQSALEDADSPDMHLMSAPLKAFAATGVPKPIAVRATAFDLARAIEETGKAPEQEPVRGWLDLLKFRTSFSPTTAEEHQARARRTASSFMQHIEMGEYPKALQVADEVFSNVKREKDASQEFFNTSYKGFRETVVPVIASDIFLAYAQSSLDASRYACVERLLKE	AUXJ01000693.1	MSFRQIAAFGAVGTLMAAGALGGSRWRRLETQRVLLNQEYERTMSELRAFDEDALRRSTELHAKEGKTKEMLETVDILWKDRLQRYEQTNLDLHAYLRALPEALGATKGLTNHYRYMTEEMRKFVGFDIACSKVHNFALLLQHGKTVGFPRVTETIREMFAAEPLVAAVCENVQQLEGISCPRSLAETSAAFAFCLEELQGAVERANARFVENAAVPVVAAQTPSAIIDGVREVVRKSKLDTLSQGQRELVQKRAALDKLLERDRWQLHSEADVRVALDHAAQLCDHYTKPPKKPLLGRVDEVIGVLQKDAEVRRAVQQVALWRNSAAAFLMQRQAEDALDCYQLLLAETLTKVNELPN			NCBI (https://www.ncbi.nlm.nih.gov/)
	Lafontella sp. GMO-01	Mic40 sequence truncated at the C-terminus	JBCHPN010000080.1	MTSLKQRLASVFFFSDVEDALSAERARNEEARAKLSAARLKYSGEERKCEEKAKQLDNEIKAKRDAYARQAKPMLAEFDDIAISQHYYQQEVCNIITSQESMVEQMVQRELGEFGYISKKLISVSLNFEALKQQLISGNPFSNELRSTLEDAESEDLLMMAAPLRAFADVGIPKPTVVRATAFDLARAIEEAGKAPVQEPVRGWLDFFKFRTSFSPTTAEQNQARARSTAMSFMHHIEMEEFPVALEVADEAFRNVKRDNDASFAFLNTSYENFRVAVIPKVASDIFLAYAQASLDASRYACVEKMLSE	JBCHPN010005764.1	MSFTYRPAAIYGAVGVLTVSGALGGTRWRRIEKRRAELNKEYEKVMEEVRALDDEVLRRSKDMRAKEDKTMAMRETVDIMWRDRLERYKQTNLDLHAYLLALPEALGALKGITNHYRYMSEEMQKFIGYGIACCKLHNLSLLLQHGRTVGLTRVAETIQEMFVAEPLVTAVVHSAVQTEGISCPSSVAEASASFGFCMDELDSAVAAVTKQYAETLTVPAEKSPNVLADGVRLLVRKNQLDPLSRGQRELAKKRASLDALLVKEQRQLLSQDDIRAALDYVVDVKKHFTKDTSAGLFTKEDKYLAAVQADPMVQRAIKQVDLWRNAAATLLVQQQAQDALDCYQILLAE			NCBI (https://www.ncbi.nlm.nih.gov/)
	Phytomonas sp. EM1		CCW59867.1	MSHLGRRFMSVLFSTDPNATLSSEIVRNEEARLKLASARIEHHEREMEHESKLKALDDQIKEKREQYAKQANPLLEEFNGVAVAEHYYDEIKNFFLSQHSMAERLAKEELGNFAYISKKLISVSLNFEAFRQKLRSGRPFRKELQAVLDDAESQDLNFISTPLFAFAEDGVPRSEIVRAAAFNLAHAIEEMGKTPMQDPVRGWLDFLKFRTTFSPTTLQMNETLARGKAQVFMRHINLAEYPKALNVADEVFHNMSKEKDATYDSFLATYRSFRKAIFPHIAADIFNMYAQSSLNDSRFACVESMLKA	CCW65370.1	MSYRRVMMFGGVGLLTLTCAVGGVRWKRLEKRRAELNSDYEKFLVEFRLYKEEELRYSVELREREKRTILLHETVDTLWKDRLERYKRTILDLYAYLKAMPEALGCLSGVTNRYRYMADNMRKFVGFDVSCCKLHNLALLLEHAHVFGLARVLETMQELFASEPLINAVCESVEQTVGISYPSTVAETSAAFTFCLETLDDAVSRCSSTFSSAIEASTPSPVSDGVRELVKMTHLSTLSRGQKALADKRLALARLLQREKRQLRTKEDVRSAVEYAERLQAYFANPPKGSPLSIIRREDKFTHAIRSDAEVKRALQQLELWRNTAAVFLLWQQAQDVLDCYQLVLAESLTNVNSTKP	CCW61363.1	MLRGASPLLAAALLRNAIGHPNGLARVHVVKGDPPHSAEGELVVKAGKEASPKVHAEDSLPSLDGWTSLASEPHVQLQPEIEPMPLVSFHKIRSFLTFMAVGAAVVGGLYFLLSIHIRHEVEEEQLAMEELRERSRLALLEREKLFPDFTAPNTYEEMQRLMQQQERELAAQEAEMISSACMLHSEVIFRLKTWWNRSLAHIQDAVDLFFTTLEQRRSSGLKGKIETTLRQNSYELVELHQIGQSGMGKRDV	NCBI (https://www.ncbi.nlm.nih.gov/)
	Jaenimonas drosophilae isolate Fi-01.02		JASAON010001648.1	MSSLKERLAKTLFFSSTEDAVSAEIARNREAAAKVAAARLQNNVEEREHRDKMKALDDRVKLQRDAYAKEARPLLSEFDELCLAQHYYDQVENITNSGEMTAHNLLQRELGEFGYLSKKAISVSLSFEALKQRLRSGLPYAQELNATLQDAESESLNLLAAPLQVYAEKGIPAPTLVRVAAFELARAIEDTGKELVQEPVRGWLDFLKFKTYFSPAQAEHNQVMARRTADKFIRMVEMEEYHHALEVAEEVSAKVAVDRDASQADFQSVFDRFREVAIPTVASNIFLTYSAASITALRYAYVEGMLKDTAIS	JASAON010001407.1	MTTRQIATFVGVGAVSFAGVMGVNRWRRIEVRRAALNTEYAALADELRGFDEDRLKRSVDVTKHEEKMKEMRHTVDALWTDRLERYALTNADLHACITALPEGLGILKGLTNHYQYMMTEMRRFVGFDVACSKVHNLALLLEHYHEGANMASIAETIQSMFVAEPLVRHVCDNLLHTSVVAAPASMGEVSRTFWFCIDELDRSVEAVARRVVANEAQPSTPGVLSDGVNYAANAARAEKLSSSQRELEEKRASLVALLRRERFKLHTEDDVRTALNYAESLLTSENLGAALPTSPRGKTPSTSMESARFMEAVRGDAETQRALRQLHLWQDSASAFLLHQQGKEALECYQLLLSETLTKVNRLS			NCBI (https://www.ncbi.nlm.nih.gov/)
	Vickermania ingenoplastis isolate COLPROT021		VFSE01000161.1	MSTLTSRIAAMLGLASKDEALSVEVARNAAARAHLAEQRHHALEEKLINQQKIEQEEQRVKMSQNAYQQQAAPLIAEFDSLAPAGHSYESFVRWMGSHAHMAQMIADREGDHYGFIGKKLISVSLHFKALKEKVISGEPFQKELEATLEDAERDDLRVVATSLREFASSGVPTDIAARAEAFILSQSMEGTFKTEEQQPLHKWLDFLRFRTSLSPTDLEENRLQAHRNAKAFMEYTKEKEYIRALEVVEKHRKLLGNQQDPMMREFNDHEKAFRTVVDPIIATKMFLMYGDAAITCRRFANVEQLLSS	VFSE01000241.1	MTYVAVPAVAVCAASAVFGSRWKRTEKARAELNEEYRQSSSALETLQEERSASLREVQEKARWAEGRLETLQIIWKDRMDRFHEKLQELHGCITALPEAIGILHGAENHFNYMATELKRYVEFDVAAATVHNFGILLSYADVVGIGRVSTTIQQLLQQDALIDAVCTSVETTKTVEAPKSMSEASDSFSFCVDQLLDARNRIIERYGGVAMVHPAHQKGSIFLDGLHMALRSLRLNTLTSGQQEEAKRREAIESLFKSERRLLQSKEDVLAAMRYVASLRCLLTDGDGTSRSAAKDPLTLAIQKDHRVQLALQQAELWRNSAGTFLLQEQAREALSSYHVLLSESMTRLHLNT	EP00796_Vickermania_ingenoplastis_P006148	MITIDIIIIFCRCHTIGTQVTFMDFSASHSNASSPEPTDAAKKNMSPKHEPHPRHSQAQMEEQERPAPVTVVALPSPLPMERNLSSESSSGTIEPAIAAQMNERTASVVPGEPARAAVIPLPPPAVVPQPSPEGDPHPRHSQAQMEEQERPAPVTVVALPSPLPMERNLSSESSSGTIEPAVAAQMNERTASVVPGEPARAAVIPLPPPAVVPQPSPEGDPHPRHSQAQMEEQERPAPVTVVALPSPLPMERNLSSESSSGTIEPAVAAQMNERTASPQLFHCHPPVVPQPSPEGDPHPRHSQAQMEEQERPAPVTVVALPSPLPMERNLSSESSSGAIEPAIAAQMNERTASVVPGEPARAAVIPLPPPAVVPQPPKVVVAESLEGASGGFQTERCGL…	NCBI (https://www.ncbi.nlm.nih.gov/)
	Leishmania major strain Friedlin		LmjF.34.4100	MTSWKDQIAAVLFFRDPEEALTAQKMRNAEAMAKATEVRLQYHQDEREVKEKMLQLENRVKAQRERYARQVAPMLKEFDDIAISQHYYQEVGNSVSAQETFVDHMAQRETQQFGYISKKLISVSLNFEALRQQMRSGQPFARELKAALDDAESEDLNVMSEPLRAFADRGVPEPTLVRAAAFDLARSIEETGKAPLQQPVLGWLDLLKFRTAFSPSTVDQNEVRARRAAAQFTRYIEQKQYASALALAEEVDTWTRNEHDAAVEYFNNSYRSFRQATLPVITSEIFLAYAAASLNASRVACVEHMLKE	LmjF.07.1110	MSLKHVASFGAVGVLSVVGMLGGRRWHRVELRRAELNEEYTKLMNEMRTFNEKRLTRDERLAAKEAEAKVTAETVDILWSDRLARYAQVNKDLHAYLAALPEAIGVLKGLSNHYRYMSEEMPKFTGFDIACSKMHNLALMLEHGKAVGIERVAATVQAMFVAEPLVQAVCTSILAAPAPPHPSSIAAASAAFTFCMEELDRAVGTVAMRYAAALEEPPNATPGILSDSVRKLVSMMRTDTLCKGQRQLAERRRDLERTLRRAQRQLHTEEDIRAALDYTRELDQHLQAAAPRRTDLLLSSPSRKDNFLAAVRSDSEVKKAIQQIDLWRDSATTFLVHRQAEDALQSYYFLLAETLTAVNELK	LmjF.35.4510	MRRCAARFAAAAAAAGGGSDLQTVSSSLGSVAKSSATGTKTEYKHVHTATRSPSDFIPPATEAPERLQSYVEPKPFISLRRMQVFTVSLGVGTASVALVYFFLSTGIRNHVEEEQLQVDRIVERNRMAMQDRISIVPVFTAPSTYDELYAKMVEKDKEVETQLTQAKSTLHTETMFHVKMWWNRCLRNIQSATDAFAAAQLRHKEAQAEANIKATLQYSGYELVGLSKVGA	TriTryp (https://tritrypdb.org/)
	Leptomonas pyrrhocoris H10		XP_015660983.1	MATLKDRFAAAFFFSDPEDALAAEKARNEEARAKATETRLRHSQEERDFKDKVDQLDNKIKHQREHYARQAAPMLKEFDDIAISQHYYQEVGNNVSAQESFVDQMVQREVQQFGYMSKKLVSVGLNFEALRQKMRSGEPFAQELKSALDDAESEDLIVMSAPLQHFAERGVPKPTLVRAAAFDLARSIEETGKAPVQQPVRSWLDMLKFRTAFSPSTVDQNEVRARRAATQFTRYVEQNQYAAALSLAEEAAKWTRNEKDASFEYFDNSYQSFLQAAVPAITSEVFLAYASASLNASRYACVEHMLKEQ	XP_015652664.1	MSLRQLAAFGVVGAFSAAGVLGGSRWRRVELRRAELNKEYEELMAGSRTYNEECLSRDQRLTDKEQATKETAETLDILWTDRLERYAQVNKDLHAYLKALPEAIGAMKGLANHYRYMSEEMPKFIGFDIACSKVHNLALMLEHGRTVGVERVAPTLREMFAAEPLVQAVCDGICDAASAVPHPSSVAETGATFSFCMEELHHAVAEVTAGYAAALEEPPAPTPGPLSDGVRKVVAAARADVLSNGQRQLAERRKDLEKMLRRAQWQLHTEEDVRAAVEYTRQLDQHLASHSPATSHLSSASPAGKDEILAAIRSDTAVKNAMRQVDLWRDSATTFLVNHQAEDALQSYHILLAETLTKVNELK	XP_015664993.1	MMMRRGAVRLAVAAASAAAGTHDIQPVEKDVEAVPTADPTTATPATQQPTYKHVHTVNPPASTFIPSASEAPELLQSYVEPKPFISARRLQVFTVSMGVGAFSVSLVYFFLSKSISTRVEEEQTQLDRITERNRLAMQDRMSVVPNFTAPNSYDELYAKMIERDKEVESQLAQSRSTLHTETMFHLRMWWNRCLRNIQAATDAFANAQLRRKEAQAEANIKTTLRCSGYKLMDLKKVERV	NCBI (https://www.ncbi.nlm.nih.gov/)
	Sergeia podlipaevii isolate CER4		JASANZ010002268.1	MTSLRQRLGSVLFFSDADDALSFERARNEEVRAQLARGRVRHSEAEREYEKAMDKLDAGLKAKRDAYAKKARPLLKEFDDIALSQHYYQEVSNIATGQEQMVEQMAQRELGEFGYMSKKLISVSINFEALRNRIVTGTAFSSELETTLADADNPDADTMASPLEAFATTGVPNLATIRATAFDLARAIEETGKVPQQEPARRWLDLFKFRTSFSPTTLDTNQAYARRHAINFTEHVEKGEFHKALALAEEVHREVEATHDATHTFFEGSYMAFRRAVVPSIASDVFMTYAQSYMNASRYACVAKMLGE	JASANZ010002239.1	MAYRQAVLFAGVGIFSVAGAVGGTRWRSIELRRAELNNEYAKIMEDLRTFDEESLSFTEGLREKERKTKALHETVDTLWEDRLQRYHQTSLDINSYLVALPEAIGALKGLSNHYRYMSEEMRKFVVFDIACSKVHNLSLLLEHGRAVGIPRVVETVRQMFLAEPLLEVVCENVAASADISCPETLAQTSAAFSFCLNALNDATESVALRFGDQLKVETTSPSVLSDAVSRVVRALKVNPLSRGQREIRQSRMNLYEILTREMHSLYTEDDVRAALQYVQDMKKRFGDSKDSAAAVTASSSEGHEDFRTAVKADEQVKAAMAQMELWANAAATFLMRRQAQDALDCYQLLLSQSLTKVNKLNSS			NCBI (https://www.ncbi.nlm.nih.gov/)
	Wallacemonas collosoma isolate ATCC 30261		JASANT010000633.1	MPTWPERFGSLLFFSKPEDALSAERARNEEARAKLAAARVQHAEKERAFEARVKEMDAELQVKREAYVKRAKPMLEEFDDIAVAQHYYTEVRESIASQEAIAKMLAERELGEFGYISKKLISVALNFRALERQLQAGKPFSSQLKSVLEDAESEDLDVMASPLQAYASMGVPDDVTIRTAAFNMARAIEEIGKAPSQEPVSGWLDLIKFRTAFSPTAAEMQQSQSRKTAVDFMRHIEASEYPQALDMAEKVFVDVERSKDASGEYFNSSYQSFRNTVVPKVASDIFLAYASASLDASRFACVQSMLQE	JASANT010000519.1	MSTRLFIGAACLTGIGAYGGSRWRKLEVQRVTLNKEYEDVMSRLRAFDEDDLKFAQTLISREQKRAAAEEAVDVLWSDRLERYVQTNRDLHAYVNALPESLGAFKGLSNHYRYMSDQVGKFVNYDVACSKVHTLALLLEHGRAVGLPRVKETLRNMFVAEPLVQVAVESVDQTAEAMCPASVAETSASFGYCMELLDTAVAAAGQRLNQSARAENVAGTTSSASDLVQKMLAPLRLDTLSRGQRELAKKRGDLDRLLAREKRQLRSEQDVRTAIAHASRLHDTFASAAPASTLCATLKDDADVSAALQQLDVWRDAAATYLLRKQAQDALDAYLLLLSETLTTVNRLPS			NCBI (https://www.ncbi.nlm.nih.gov/)
	Strigomonas culicis isolate ATCC 30268		EPY28685.1	MSTFKDKLASVFFFSSPEDALSAEKARNEETRAKLSQARLRHSEAERAHDKEMRVFDREIKRKRDAYAKEAKPMLAEFDDIAMAQHYYSEVSNIVSSQEGMVEQMASKETAEFGYTSKKLISIALNFEALKAQIKQGNPFRSELSATLEDAESEDMNLMSRPLLLFADKGIPGPSFVKAAAFDLARAIEDTGKAPAQEPVRGWLDLLKFRTSFSPSAAQIRQLESHKRAHQFTHHIEMEQFLEALNVAQDIHNEINASNDSKAAFFEESYNNFVACVAPSIASDMFIRYTHSSLDALRYACVERMLKE	EPY20060.1	MSVRQVASFGCFAALSGAGAVFGTRWRRVEARKAELNKEYEKLLEELRAIDDDALRMSKELVAKEKKTKALHDTVDTLWADRLERYKQTNINLHSYIVALPEAIGALKGLTNHYRYMSEEMRKFVNFDVACSKVHHLALLLDHGGLASLPSVAPTLQRMFRAEPLIDVVCENMKELQDVQCPSSVAEASSLFTYCMGELDDAVEKASKAYFQFSENPRHTPSVAADSMHKLTNLFKIDTLSHGQRELVKKRALLDRLLIKEKRQLHTVEDVRAALDHVERVKEKFGQPAKKSFFFKDDDHQVSLQRDLAVTKAVKQLELWKSVTATFLLQEQAREALQSYSILLSETLTKVNKT	EPY22248.1	MMRRSFFLLSGSMIKSISDVGTHTSSKLKETEESVYTRVKLAYPEVDKYVPPASERPELLQVYVEPTPFINARRLQLFTISMGIGMTAVSVVYLILSKTISDNLEDQQQELDTLSEKNRAALVERKKMLDDFSAPSSYEELKLIVEQHDRELERNEKVIAESTSVLHTEVIYRLKMWWNRSLMNIQAATTQFYRQKEARLDKITEENIKSVIQSSGYDLLSLKVVQQRP	NCBI (https://www.ncbi.nlm.nih.gov/)
	Angomonas deanei isolate ATCC 30255		EPY28822.1	MSTIKERLSSVFFFSSTEDALSAEKARNEEARLDIVKARVEHSDFEQATKKQIHALDSEVKKKRDGFAEKAKPLLKEFDEVGQSQHFYQQVASTIAGQEQLSDQLSKKELMEYGYMSKKLISVALNYERLREQIQAGRPFEKELAATLEDAESDNLNLIAEPLQAYKSAGIPSTTAVKASAFNLARAMEDSGKTPVQPPVNGWLDFLKFRVSFSPSAAERQLLESRKAAASFTQRVEMEDYIGALELVDSFIKKTNPFNKPSGDFFESSFHQFKASTTPVVASRMLLDYTNASLSASRLACVEDTLKNA	EPY34348.1	MSFRQLSAFGGVVVLTGAGAIWGSRWKNLEVRRAELNKEYANCLEEMRALKEDRLRMQNELKDRQVKNEKMHETVETIWADRMSRYSEVLLDAHSYLAAFPEALGALKGLTNHYRYMGEEMRKFINFDVACSKVHNLSLLLHKADVDGLPGVQQVIRDMFPSEEIIDAACTSVEDIASVKYPRTVAEASVTFAFCMEELERAIETVTRENEARLAEPETKKGMSSEWTKVLNVLKLDSLSKGQRELVAKRAALKKLMTHDLRQLKTEEDVLSAVQYIVQMVEKQNSVLSQRVNDKKNELMLLYFKHPDVKNALSQLELWSNSSTAFLKEQQARDVLHSYATLLSETLVSIQTVQ	EPY40748.1	MMRRSFFMLAAKAAATHNSLAGVPEGGLSTTEEAASQPSNFFGKVEVATGSVTDASPSAAERPELLQSYVEPKPFVSARRLQLFTASMVLGITSMAVIYFLMTKSISENLEAQQMQLDTIAAKNKQAIEERDKLFKEFSAPSSLDDIKMKMSLYEKEMERNEVALHQSTSALHTEVLYRLKSWWNSCLTNIQDAADRFAKSIDSRNEAGVEYNIRALLENRGYEVVKLEKL	NCBI (https://www.ncbi.nlm.nih.gov/)
	Kentomonas sorsogonicus strain MF-08		JAQOSZ010000298.1	MSEPTNLVMSLKQKVSSALFFQNTDDAVSSERVRNEEARAQLMQARITHAEQVREIEKEEARLNAGVKAKRAAYAKKAQPMLDEFNEIALAQHYYQEVGNSVSGQSTMVGSLHEQELHRYGYMSKKLISVSLNFEALRNSILSGRPFARELQAALDDADSDDMSLISAPLRHYAEEGLPTRVHVRSAAFDLARAIEETGRAPVQEPVRGWLDFFKFRSSFSPTAAELNQIRASRTSATFMRHVEKDEFSEALQVARDASRHVYMENDASKDFFDTSYRHFYSCAMPNVTAQAFLTYAEASLNASRFMCVEKLFMD	JAQOSZ010000252.1	MSVKQFSAFFGISIATVMGVVGGTRWRNIEVRRAELNNQYQDILEETRAMNEDLLKRKEALADKTSKNDRMHETVDILWRDRLQRYHDTNLDLHAYIRALPEALGILHGLTNHYDYMTKTMRSFVGFDIACGKVHNLAVLIDHGRAVGMERVRETLSSLYASEPVVVAVCDSLAPVAHVSAPRSVGEAAETFAFCMDDLHKAVTAATDAFRESDTAVLNRQQQQQQQQQQQSGGGGVVMDGIRHVLRALRVDPLSREQRDLESKRARLDELLVHEQAQLHTVADVHAALKFTTEVQERLRQPDGSDEFALYVRTLREDPEVVRCLQQLELWRNAATAFLINQQAYDVLHSYQVLLSETLTHVNKSKK			NCBI (https://www.ncbi.nlm.nih.gov/)
	Paratrypanosoma confusum CUL13		PCON_0037190	MSFVWSWFSVTDSDLSRELVRNAIAREKLERLKSAQQASNEYYDAQMKKLDDAVLMKRKAYANAARPLLDEFEDVGLAQHFYQEVVNATAAHANAISHMRDLEVNDYGYLSKKLVSVGLNMEALLVKLRRGLPFKEQLQAFREDAESSDVDLVAHPLVGYAVVGIPTPPTIRAAAFGLARALEDAVHKPTPVPMRGWLDFFKFRSYQSPLMMDKKCKEAVSSAKQLIEYVESEEYHRALELGEKYLAKKLVQGNEEYRAAFLHFKEAAMPTIAADVFERYMNTSISASRYACVEPLLKQ	PCON_0034560	MNYGLIAKVTSVVALGTSMTAGIGYKYNQVKAKRAALDVECAKLYDEMREIEAATQERAAMLKAKIEETKDLMETVDTLWVDRIVRYKKTNWEMYSYIKAMPEAFRALRGLTVHYQEMVQEMRKFVTFDIASSKVHHLGLLLAHAEVVGVEKVSRTLSTLFAAEPLVVEVCDSVLRDVNSSDAPKSSTDVSLSFVFCMAELDRTAKEATERFLERATVREKAPSLLVEAEQKALDAAKVSLLSAGEVALARKKAELANLLVRDQRQLRTTDDVLSAIQHVDAVAELLRRRVDGAEDAPRTAVESSREGGGPRHANVGAWLWLKVYGSCPTPTAVGSSDSKDALLEYLRSDREVMGACEQLQRWRDWAAIYVMRNQAKDALDAYHHLLSETLMQVNDVQD			TriTryp (https://tritrypdb.org/)
	Bodo saltans strain Lake Konstanz	Mic40 sequence obtained by assembling transcriptome reads (the gene is absent in the existing genome assembly)	CUI15607.1	MEGAQTFLADFWKCVQYHSSMWSNRVVHEVTHFNDVEEYVASELAENQLLRERIAEARALEGQRRAARKLQIDDEKRQTAELRKGFALQAKPLLERYDSISLAKHYFSETLNLVAQQEYGITNLQERETSNYGYQSKKLISVGLSLETLRRRLTEGKPFAQELKALVDDADSADVAIISAPLQSVASVGLPKLSELRSTALSVATAMEESARFRPSSVGAGWFDMLKFRSVVQPGTSQTHQMQLAMARDAAQLFLAKVDKEDWSGALKLAEKDFSQSTTAASVRDAAYQSALDNFKRVALPQTAATQFLDYATASLTCTRMAYVEQMLKLE	BsaMic40_de_novo	MPTVRNVFVGTVFSSLLGGGVAFSYKQNLIGTRKQQLIAERELLQQELRQQLSSVAAAESEGGDIIAAEQARRSSFQTLWDDRIARYHHSNDEALSYLQALPEALGAMKGLINHYRFGADELKHFIGFDVASSKVHNFALLNDKMLADPQQRSAALAGLFASEPLIGEVSRSLAAIGATPHEISEIGTTFDFCVRDLELRMEKVAKSLSQAALSSKRPESMIVSATEDFLEKFKVSLRPSDGATDGSPASLTRSIRTNADVRAALLYADEVLSRLRGKSSNATVEAVRSHPHLIEGAAQLAAWQAGAATFLVEQQAHDALSAYQSLLSLSLAQQQEPQQ*	CUG92652.1	MLRRTLMKGCGVTNVRLASAAPVSVAAAGATPSHVKVAVDPVPSPVEAPHLLEAAALNEPKPFLQPRALKAFSVSLLIGAGFAASVYVLLSKSISDQYTEEKELLDQITERRNRREHVNEASKAMAQSAKDSLLNGGASAFTAPSRFEDVQKRANEAQLNNNRSSLSDATSTTTETPMLHQEATFRAKKGWNDAISNVQMSLEAFDTEYRRRREATAVEGVKQLIRDRGYDESSLRRI	NCBI (https://www.ncbi.nlm.nih.gov/)
	Eubodonida sp. ex Platyophrya macrostoma strain WH	contaminants by an unidentified Bodo sp. (assignment based on the 18S rRNA sequence, CAMNT_0017822919) in the culture of the ciliate Platyophrya macrostoma	EP00331_Platyophrya_macrostoma_P001060*	MEEVVQYLSDFSRCVQYHATKAYRRAVYEVTNFRNVEPYVSTELKRNQGLRDTLGRMTGELENVRSSVSADVQKQQEELVAMRLQYAKQAQPLLSRYDETSLAHHYYTELLNTIENQEYMTQQLXSRETGNYGYRSKRLISLGLTLNALKQKVEAGQPFQQELRSIVEDSESSEVALMASPLQSVASSGLSDVEHLRRASHTLARAMEGTAKSSPVSAVKTWMDYLKFRSVAQPLASQAHQMQVAMVRDATQLFXLKVDAYDWASALEFAEKTFLSSMTAADTAACAPYLAXLXNFRXVALPRVAADQFLMYAEASLTTARLAFVED	EP00331_Platyophrya_macrostoma_P007908*	MAFRYFAAGTTFVTLVGAGTAINYKQYLIDQRRRELVTEQATYESKMQQLQADIQNAEVERTTAVNKVVARQEAFKVLWEDRLQRYHQANLDAASYLKALPEGLGVLKGLIHHYRYMSDELRHFIGFDLAASKVHNFSLLVSGLQEAHPLRAVRALKALFAAEPLVQEVCSCSERFFADVQDVPASIQEVSQSFLFVLDALETSLKRSVDRYVASARAARSHHENVALDALWDIFAAAKFDLNDNHDAENILAAQREINHDRRRLWCEADVKEAVRYADKLLYRWGHNLPAQEVTNPAHHAHLTPPAMKLVMEYVSEDGEVRAAFQQLKAWQEGAVAFQVAAQTRVALASYQKLLAASLVEVAPETP	EP00331_Platyophrya_macrostoma_P003013	STRLVSSALSAAVASSPQKIAATSTTTNVAEIXPVDPSPSAVEAPHLLEPQVEQKPFCNPKSVKAFSMSLLIGCASAGSVYYLLSKTISDQFTEERSIVQRISLAVAKETEQNQTTPAKLAADVCDALMGEFSAPSTYSELKEKIIAHDQRRLAASERGSSSYDGATAPPALHQEAVYRAKKAWNDCITNVQVSLETFAVEYKLRRERLAEAALRQQIRALGYDDSTLRRLA	EukProt v3 (https://evocellbio.com/eukprot/)
	Trypanoplama borreli	the species name differs from the generic assignment of the organism in EukProt (for reasons see Losev et al. 2015, doi:10.1007/s00436-014-4277-y)	EP00758_Cryptobia_borreli_P012237	MSNSFFNVESDVENDLNNLKISKQKLADAEERLAALKASNASEIETIVNRVKEYRAEHQRTAQPVINRLDDVGMGDYVYKKIISAVGDSYNYINFMLKNETKEFGYVSKNSLSIKLSLDALQSEMMSGRPFKKEYDAVRASVSDIDSDLEVWNDVATTTAVRGAPQADDVSAAAIRLAYVIQDVKQHEDELILSRRSLGDRIKYALSFTINPSEASRKEKEAQDFSRELIESVKQEKWANAIETADKAAFSLKLHTYTGNPLDDSYSLTRDATANGIEAVRRYSPSATYAHFRQTASTLVALQQFNKYCSASLTMNQYHLAETFFN	EP00758_Cryptobia_borreli_P004444*	MPPLPVGAISRIFGMCSVGCCATVGGAYGYRYTLVKSRRAEINNEERSINERIKEIENKINAAKDEHIININNEEELYEVARVLWEERRNRYIKAGHEAESYAKATPEALSLVGGIQHHIDYMVEFLSKSHKFDTQTHRVQCLLLFLKAGETLGINNVASKIKKYFGEDPTIESICDNVTVHASSNDVPASCKELSKAFTFCFREFYSLLGEAQYRAMSVPERPAAPNLFSHLFGAVLGLMKVPMPSEPEGLSLEDMNQINDMRDDKRQLRTLADIRAAIRYCNHLLKIEYKCHTTGSDLLEDNAQLRVAFQQLSLWKDIAVTFVLQKQAEEALRAHSILLADLMTQERMDGMPQRMSLLRQ	EP00758_Cryptobia_borreli_P005896	MMRRSFSRFAVAVAGKEISDIASDKVLANDPNNKQTADVGATVSSSSQRIDTVTSSFVSPLIDPRPDASEAPHLLAQESFKPFISANKIRNFSASLGVGVVSVATVYYLLSKQVADHFEEEAKLMRKLEEDASRARRTSHLQHFVAPSSFAMLQKKMIEEEKLQELGLAKHQQNKTSVVLHQEFLLRLKARWNKMVQDGQDSMNILIMQYNNYRDEQMKAVMMGVLEMNGLKVISMEQDKYX	EukProt v3 (https://evocellbio.com/eukprot/)
	Parabodo caudatus	contaminants in the transcriptome assembly from a Colponema vietnamica culture fed by P. caudatus (see Tikhinenkov et al. 2014; doi:10.1371/journal.pone.0095467); Mic34 sequence truncated at the N-terminus	EP00744_Colponema_vietnamica_P019499	TQSTWAELALAALHRKEADRAAQRVIELDVMNREVLALRESNKASCRPALERADELSIAGIFFKQISDAVRDSYTYVQNLVQRETEQYGYVSKNVLSLTLSLEVLKVAMQTGKPFHHELAAFKENVGAIDSELAVWADVLQHFAFKGIPQKPDVHAAAVRLAHTIKDVEVFRASDREQPKSFLDFLKFSSTRFIPAYRPAVYADYANIILDASRAEDWETANRNADAAARLFGLEQIASNPLDPSQWALQHGQTPVGRVQPAAAYYHYKECVSGLVVAQQFHKYCQAALTMQQYRMTEAFLH	EP00744_Colponema_vietnamica_P017406	MPSSSRVFGGVATLGVVSAASAFGYRSRMVSQRRGEIFERQHDLDERLMSAANTANKAEAAHKKAVSEMNEMRNVVTTVWEDRRHRYDKTVKDMESYLIAAPESIGVLQGIIHHCKFLESVLPSFVRFDARSHQVNSLLLSLAAGREGLAKVAPDLLTLHSYDPFVTTLSEHAVSTIGLGECPVTMKEVSDSFAFCHKALESAIDDAQKRLVGERVIVPSSPSLPAQALSAFLSNFRLAHSKEIEEGFDRKDTDLRVLYTPADVRAALGYTEQLINGSRHSIKNATTNSPYASPEVIEAVKQFSVWKESALTFMLQQQAQRALDSYVLCIADTLTQQVQEGIPAALSGS	EP00744_Colponema_vietnamica_P003746	TQSTWGNSTIFAMVASASQRRFASGEVPPVASSSPSVDPPVQVVTPVQVVLTPVPVGNKKVVQTTTLHGGATPKTVIVDLSSALNDEQTRARQAIADSKPFITPQMLKSFSFSLAVGASVIAAVHYILSASIADNYDEELAVIRRVTRDTSEADKLPAKPQLPQFVSPSSYSQLKKKMEEENRIARERFLDAENRKDTPVLHQELWQRAMQAWNNGLSNVEQSGAAASVQFQDWRLKQVKKNLKSILERQQLELVEIKSIEX	EukProt v3 (https://evocellbio.com/eukprot/)
	Neobodo designis	Mic40 sequence truncated at both termini	EP00672_Neobodo_designis_P022057*	MEAIREQFNAAKAYVDDTLAQWTDPSAAVADETQRNAALRRTVERQRVDFAELQGIEARERLAADEQYRERKQSIVAGASGKLDALDVLSVAKMVYEEVEATMAKMADGVRQAGQRELHGYGYQSKMLLSIDLTLDAMRSSMRAGEPFASQLDALNGELNDAGATDAAAALPVMRSFASEGIASKAAIASAAVALASAVNEAHLAAADDSAARQNAKPTGDDEPESAVVPVVRGWLSMLRVETPKAVGGSGGEERQAKQSLATSRDAETAAAAAVKAAALAGDLDGVLARLPALEALGDRDRAVGGAAAKVRRQTEGRLLADLGIRFSDSMLTVRRFAFLEGVLQE*	EP00672_Neobodo_designis_P000255*	SLAAYVYQQRQLNIEEARKALYAEHKELNEQLAQVNRDISAIKGKIDHQGADAAERLEVMETLWADRLERYAGALTRSRDSLLALPEAVQYMAEVQQHCAHMVKFMPSYVQYDMTASRLHAFGLLAGAASRAEGIDGPTGTRGGRVETAIARNLDVYRSVLRGDPVVDLVLRMTAAPSPLLAKAESKAESTSAAAAADDAPRTYAELSRTFATTRRYLTEAVADFNERAAEQRKAAEERERLERGEYIAYRPGTASQGAHVALSALRVADPSAPQETPADRAQREAVEKEKELASYELRERKDVLAALLHCEHVRTEVRDAAKGKAAADGWLADPHVSRALQALDVWAVAAERFLAEEQAGRALRSISLCAQ	EP00672_Neobodo_designis_P010198	MSLTKAAPASSPDRGASRAVSRPTGAEAPHTLPRYKEPRPFVTARSMKSFSVAAIVACGGSWALYRIMSRRVDSLDDAQEAAADALSDPRPAGHSSSRPVAEARDAVPTFSAPTSFAQLAELTSSNAMAVRKKPQDGDSRSRPLLHEEASTRVKAMWNDALDALEASVVLLERQHREYREAAAAAAVKATALSLHPGSTVTLRRV	EukProt v3 (https://evocellbio.com/eukprot/)
	Apiculatamorpha spiralis		EP00759_Apiculatamorpha_spiralis_P012666	MSVEEWKSFILTKGEQTFNAVRFFMDPESGVQDLRERLKSIEEQKSQVISQAKLKHTSLLHQREIYKNNLQTLREFYADCAAPVLDDLERDETKKILCEEFKNALATQQETVHNVLASELKGYGYKSRFCHTIGIVLETLREKIDAGVPFQDELVAIRTGLSEFDDMPVKSLCKSLESLAVSGCPTSADLLARYSTLAHVEVQNLSTLANAASETDFHKAMLSNLKEALLFDQPGKSSRTPSSSTVSAATKDTPSCVKEAFEHAKDIEGIAADRWRRQACEYLAGQQFLNVATTMLQMHRYSMVTFLVSDKN	EP00759_Apiculatamorpha_spiralis_P018896*	MFKRLFAGVAVLGTGGVSGSLMYRSLQVKKLRQQLTQEIEDSEDSLQKLRDVHEKDVQVVQREVEELDVTLDGVHTLWSDRFRRYREAQDLYQAYSAAMPDVFDLMDRVAELYHVWTPKLHVSDEYEFVSSKVHSISFLMPPRNATERRLLNFLFRGDPLVRTVSMSFDEVQDAPECNLRDLSVGLSTLTQRMQSHAADVKLQEQQRAAEELKHQREIALEAHKLKQSGLLGKITTETLQSAIIQNKDIVHTQEDPRAPPSYVELRDGADVEAALQYVENVSSQLPKNTPAAITEAAEEFKRAATAYLVREMGAASLGAFHTCLMHALIMRPAGQPDN	EP00759_Apiculatamorpha_spiralis_P040220	MSDQVVKSASGTASPSVQQPPNPTAAVVKNESSTSLTSRIHVYRSVARRFTASCVFGSVVGFGLYYYFTKTLEHSWVQQEKALRNAFPQTQQQQPPHLDQTQVFVPPSRRTIFSAPPPTADVHPTTAPTATTFTDEILNDTFHKRVVEKAQAWWNDCVTETHATAVVFVEQMLEWHAKREQRRVVEAIEGYGYSIIKMEX	EukProt v3 (https://evocellbio.com/eukprot/)					-
	Papus ankaliazontas		EP00760_Papus_ankaliazontas_P028835	MDEFWRKAGVAKAHTISAVTNLEVVQKAQASLEAAREDITARVVATKSATYETASQYIDVDRVAAVASAGKQRVQDFFDVEKAIEPIRREQEALRKRIAQDKEAASSTLAELAVTAAQTHAKMEDVYTFYRKASLTILNQIDDESLQKLVCEEAKNTVGQQSDSVEQILTNELSTYGYRSRFLHTLGISFAALQDKVRRGEPFLSELRAVQTSMAELGPSMHYLYTPFEKVATTGVMCRDELIARLPTAMPISLPTPTHVLDSVQNTAGGEGTWGEHVARTVCDAIVLDSVPLVAGGRRAPTTAVGHVQELLEAGRVAEAVDLVRTSARSQGGVALETWCRQASEHGAAQQMLSASRSILDAHRHAMVGFLVSQLVKEHEMEMGKEGES	EP00760_Papus_ankaliazontas_P033570	MFRRLKQVAFFSAWAAVGATSGGLAYRTMQVRQATETATNERLALDASLRDAQLHNAELIAEAERKIVHEQERLDGVQRLWKERFRRYHSALSLYDSYGDYVPDMIKTLERVTETFATAVPLLRASEEYEFVSSKIHTLSLVLPSSSSTTSEQSAGLEKERAVFSFLFRGDPIVNQLSLSLASTEQQHNPEVPVGLPAMSATQLTYGLRNLISTLHMAPPPPPVSPTTDIPQLRTWSLPGRLVEEMLTRSLIPDTVGTTHASSSNKNSTDALAGRVVLSTPEDVVEGIRYVDAAIRALPATDETADARRLAAVWTEAAEKYVVREMAKIGIGAFHSCLSQALVLKGPNKEDN	EP00760_Papus_ankaliazontas_P005242	FLYFIELPFFYLQIMSLSGFKRFALSTTFGCCAAGSVYYYLTSFFSDSLDRERTVIASIHKYSTLNSTSSAASASPTTTTTTTALSASSPFTSETMRARLLFEPKALEDPDAAARSKAAAEIQKHAWERLRTSWNGVIAQVYTAAVTFAIDRKKARENQSVEDALSVLDGRGYHVVRLEVTDKPFX	EukProt v3 (https://evocellbio.com/eukprot/)
	Perkinsela sp. CCAP 1560/4 (endosymbiont in Paramoeba pemaquidensis CCAP 1560/4)		KNH06245.1	MSETSQSKFSSPRQFAENFFGIRYLKERRQEVEAETINQQKYFAMQQAESNSKLEHVRMARDSLEKQYKEAAIPVLQEIDDASWKKVLIEKAKDLLVEKVSQLDSMKATDGSRPWSFCSMADQINLKSLLLERFVGDWKKVSSAENGRCALGKSYAGLRNAFVTGAKSNPNDAELVDVLFRVSDFQNVIDCNASNRISIRDILTFDKEKLNDLARHLIDSGSETLKQSVSTGKELMNNLWKTLTGKDQLPRSFPLKEKVDAAYANASLSSIFPEQHWSTAQFSQFRKKLVASEDGPFEHFTEERLKIYEQLAFHELTNLLRARIDIERIHMSEFLFQGNNPQVGTTSPTEQ	KNH09659.1	MFGSYSRINRHTALAIGTYIGVGYSIYAYSAIRKERTTLYLDVARQLEKKEADRKAHQEFMEKAESQLSAEWTKLAGFEKTWKDRLMRFSLLKNVLNSYEAQIPYVFAVINDISEKFEAINAGLHYAQEKEFLYSKGNVLSLLISAQSWFAEKTSEWPQNPISVPTGEVASESGRFYHCQNSFLRFLFRSDPFVGAVHRFMESIPDDKSLVKTANASVDDVETLLIELKTLHQEAFTMAQSTHTMLDKLECGGKVKQALHQWANVGGEAISEKARQVFAVEDQSDLRQCKKSLIQLSDMEEYLRKHIVAIAKARQVMQTIGGPCNTDSEKAFVDNVARVEDRLSRLCAQRQVQVARRVSLEALQTFQQALMVNLLSH			NCBI (https://www.ncbi.nlm.nih.gov/)
	Perkinsela sp. SoJaBio B1-5/56/2 (endosymbiont in Paramoeba aestuarina strain SoJaBio B1-5/56/2)	Mic34 and Mic40 truncated at both termini	EP00009_Paramoeba_aestuarina_P007817	HEIRQRRDSLRNIENLHEEKFLVEQAEHNLQREFIKNAKETLEKHYFEVAKPEIARLDDASWKKGVVMKAKEILKEKETELDNPQRSVRGSYVRISEGINKRSLLLERFAKSWSSLKKDWWVVHESESQSCESLCAQHFISAQRFFDLEDCYQKERERALFRTRDLQNYFRRTLLAYREKVDSSKKALWMSKAGNAFSISSDRVVRSFENVKETLRWSWELLLKQRKADISLHGNTDHQPSNRSLAGDFPDNHWSTEHFSTFRTNQVLSGLVRSTSNVRPDLHENMAAYELILLLRARSDMER	EP00009_Paramoeba_aestuarina_P016156*	PISHKNVSNFLRFSSVDRVWGWIVRLYRVFDIRLHEAQKRKKQSLYLEIADGLSRIHDQKHHHHELHHAGATELRNMWRSLVGADKIWKDRLLHFFCLGNILTAYQDSFPDVFSILENISHKLEILNRGFQNAHEKEFLHSKGHVLSLLLSGHTWLNEESNSTAHAHIGGTPTHSAPAFCRCSYEFFRFLFKSDPYIGAWNTVDEFEAALGDVQVPCVTSLKESLDNIHTTVGPLSQRFHEKTKVETGKSLTDSLDEWMSTSKKAVIEEACAIITADGPIRGSRDRKRQIMDLNRAEVALQKHLTEILAIGEVISTGSESPSRSKHSDHFFEHFKTLEVSLKRICAHKRNRFIHNLSYEALQTFQEALMLLLLSEAIPKPALRLH			EukProt v3 (https://evocellbio.com/eukprot/)
Diplonemea	Diplonema ambulator		EP01059_Diplonema_ambulator_P001080	MLTWLRSWIPKSEREKEVEALRHEKKMLRLELMMNRKEIEEEKRVMMDVLGPAKAERQTIDAQYKEELGDVLEVWLEKSKQSAAVDAAQSVMSNQVMAVDEAINQRHETYAGKSKWLNGYTVIFTSMADKCNAGVPFAAETHALSKYPSDDTLKQIYASLRRVSSTGVPTLDTLRSTFARFKSSEAATSEGLETASQHLDNCEVSAALLTSYKLAQIDGLDTWRKLAADYIVAQQGIHYIGSNMALHRYSMVEPLLEMKLAQKMNQK	EP01059_Diplonema_ambulator_P012409*	MAQVFLKRVCLGAGAYCAWSGLGAVLSHAQHEALVDMEGTKLAKEISELKDTLEREGKEARQLIEGLHEEMECYETMNKGIHELWKERSRRWRDVKEFDDMIGLVPWVFWQWKRLEKWYGVLKQRLEHHEDFKRYEYTCMHLNDMKMASILDAYDADAKAPRAAQTITMTKQAANNEPFLALLEASVRNIPEPFNPVPSLVRQKQALSSLIIGLPASPTFQPLYEEISSVLRRYPVNELTIDQLSEKLDTTESVLRYAMGENQAGTSADLQKAIELTAAMKAEVTDYRILLQAHRVYEAYMTTLLLSTLPPQTNGS	EP01059_Diplonema_ambulator_P007617	DLSYSFCTLLWGVRKKTTLSLIRKKNPKKKMSNKLRPIRKEAERAVVKGDMGSHHAAAHSFENSFKIRPKPVLPANAGIFQKLKYTYNKFMRMVEENHRKYMLGELNFMYSITWLYAYVIAAVLINVMWFWNYYRVNRRQKVLQPEYDERRKEYDPFEAPEASLTTPSLNSLSTTGLSSVSAKDLRTDATHMAX	EukProt v3 (https://evocellbio.com/eukprot/)
	Paradiplonema papillatum	The name of the organism changed according to the recent taxonomic update (Tashyreva et al. 2022, doi:10.1016/j.protis.2022.125868)	KAJ9446084.1	MLMLSFLRSVGVLAAPEKACEVEKLEKEKATLTQQVNAHRRHSEQQIKDAERRIKPTKNKILAQREMFEKEYMPLLHIYNEKLSQTFALNAAQDVVRDHLLEVEEFIKHRNNLYAAKSRNLHAANLVFSSLSEKVNSGFPFPHELAALSRLPILDDEPFKLVETSLRTVATTGAPRLMELQQSWDGIAGNLKKEELGLPAAITTKITNISEKMAKTDVYNALSEARLVFDALPHLDTESHKQIEHWHANVLDYTVAQQGLHFLGGCLYLEQYQMIRPLLDAQGRRYQPPPQA	KAJ9450307.1	MASRGVGKTVAWGLGSFLAWQTVGAPIAYYNEQEYLGRREKLLQRDVRALQEEKKELQGTVSKRMKELSEEEAYGPQMLAGERKLWAERIRRWTATEGIDATIDVLPAIYWQFRRLGKWYTLMTERGEFQENEGSFGEYISLSAINHDSRGACVFEAHPAETKQSVLKNVLAQIRTANEEAYDPLLFALEGSLVNVDDSVSLSSLIRNRESLTQDLGEYSNSPCLPPALGAEVQAAASSLLSIDLHSIEPKLPLLAKRVLAVQDFLDTTKDFVEPDEKDYLKRAAHEQADQLVDHLARYGKSIESYLLLRQAQSIFDAHLATLELSFVDLRAKKKG	EP00659_Diplonema_papillatum_P014059	VGGGGEGRVGRGMAPKIQQIRTEAARELKKGAIGTTKMVVSKHRETMTIRTIPAIPANPSLFQKLRYKYHSKMRDLEINDRKYRAGELNFMFSINWIYMYFFLFVTINVMWCILRYREYRRKCRLQPEMDKRREEYDPFDSAAAQNPQNFATAEQMLSQIKSAADMRTDSTFEKVA	NCBI (https://www.ncbi.nlm.nih.gov/)
	Rhynchopus euleeides		EP01061_Rhynchopus_euleeides_P004271	MGADWTLLPYLRALGLVGRSPLEAEVAQLEATKQRLEAQVSEGDPEVAAMHAAVEGPRERRAEAGRRLADTFAPHLDVYNEKAQQAQGVDAMSGVVEKHIQKVEGYNEERGEMYGYKAHYLHSAAVVMSQLSDKVNLGFPFAQDLHALNSIAPSPVPDPVHEAVVDSMRSVAQVGAPTFPALCSSFSKMSDALFPSGGGGPAVAALGAEGAKELEGKFRHASEKLEGRAVSAAIKAVEGLADEMSLLGGGAERNIRAWHHGATQYSVAQQGLHFLSCEMSMQRFSMVEAYQANKLRNCKDL	EP01061_Rhynchopus_euleeides_P032095*	MAAPLMRAAFGVGCVATAGAAVSYISEQHQLSLRKAGLQQDILRLSEEAALRRQRDQRDRRALEEELAVGEEGMANALTSLWQERLRRWQDTGASDELISTLPWLYWQWNRIGSWYKALGERFAKQSDDNIGEYEIVTLKLMEMMLPMRLEAYRQEDRLLALPSVLGTLTQVAPSDPLFRLLEGSVRHLTIKPLRTVAPLLQGDLSDAILGVADHAAASEAPSLSGHADALREVGTSLRSVRLEGVEDTGTAMAAVLQAKRQLQAYLASGKSQGVDLDSSDAVRTALSEVTSLGASLESYAMAQQASSVLDAHMATLCLSFAPRPPRGGGVEKQTL*	EP01061_Rhynchopus_euleeides_P016008	MCKKLRSVRQVAERKPEVGALGNTRTVVREFNRKMTRVRPMPQLAVNAGIIERVRYNYNWWMHVFEKHNKQVQKGEMNYLYSIHWIYLHAAAAIAVTLAYMYGSWVAYNEDMVRKPALDERRKDFDPFEANADTFEGALDEEPVYVDVKSLRKDSSFSARGSX	EukProt v3 (https://evocellbio.com/eukprot/)
	Lacrimia lanifica		EP01063_Lacrimia_lanifica_P013389*	MSLLTVLRRWGLVEETEAHAEIRRLEAEKAELKAALAEADDGDVQILKQHVAPARARRAEQDKELSAACTPYLDIWNERGHQSSAVHPMQKTITDQIKEVDEMLKDRYGTYASRSKCVSASNVIFSSMADRVHAGVPFPAELAAFKNLPAPSDDAQELLLETLEGVSKRGAPTLQALQSHFAALRSSFSTVADGGDPTAAGIKQELSNIQDKLARSEVADCIDAVEGIADEVSLYPGHAPALLRRWHQSASDYSVANQALHFLGADLHSQKYSLVEPYLQMQLKEVEMGTAPPRAQSAASS	EP01063_Lacrimia_lanifica_P030401	MAGGSFRRLGLGAAGLGTWAAFGACVEYYTEGDWLGRKQRHLAKDVAALREELDKVRAAREKDLARLREEVDVGEDALARGQQRLWQERVRRWRNTKEHDELIEVIPWIYWQWQRLGKWYQSMEDKLAGLNQRGYGDYQLIGLTTNDMMMAHNMAAYPTDLKLQALPDSLTLVRKVAEADPLLLCLEGAVAPCNFPTAPQVATGVEEIAMQLPELSPHLAAAAETLAAQPPLSEASAGALMGAVIAVRQQVMHVGNTEGLAWPEADNAKADAVFDNLNALGRALEDYQIGVQCQNVYEAHLTTLQLSLLGQAPKADA	EP01063_Lacrimia_lanifica_P027072	MGKGLRPVTKAVAEKFEYGAMGEHRKASRAARASIKVRPKPKMPLNPSMFDRLRYSYQNWMHIFETNDKKFRQGELSFLFSIKWLWMYVFFALSINALYGANKWQEKRRYDKIMPELDERRKEYDPFDEEGQQNIAAAGTGSLEELGVNRAAADLRVDSAFVDAPLPTAATPTTSTTGGSWLTRAFSKX	EukProt v3 (https://evocellbio.com/eukprot/)
	Flectonema neradi		EP01060_Flectonema_neradi_P014758*	MDFLSLFRKFGLFPKSDEVLEMERVDERRATLRKQIEAEKAKGIKERAGLERMAEPIRKQLEEIDRENERNFGDLLLINDEKAMRGAGAELASDLTRDQLKEIDEEVRRPSFLEESIGIHQKNLLLTAISERVHAGYPFADGLVKLTGMYEPGSPESLVCQSLQSISAKGVPERDALCESLPRDLIDNETCSMIDSYRFADSLCKINTVLQSGALTDPQSRSALSTWYHQASNYVTSQQGIYFLGASQYLENYRMSRPFNELRLSHIRRLQEEAVSK	EP01060_Flectonema_neradi_P008561	MSSARALKACFVGSIAAIGTATSYWQEQQRLKYDAPRGRRMVREMEKILSETKESNRKQLADLMEFCECADELQEVQKNMWEERVRRWLSTATFEEQERAIEMIFFNWKRLEKLYKDMSARSREQFRNGNFGDIVDVSLKLHDIKAQGTTDAATPAIKSENVRDTIHQISDLTGDPMFVALEKSYEMDPSIAFRMTALIMSLKNSLEDSKVEEEITANNILDYWEFDEIEAAYPKIETLPRLLSNSSESVQSSAAELERLAYKYAVSVQTSHIFEAYMASLQMGLISASPTTQWKK	EP01060_Flectonema_neradi_P005580	MSKIPKIKPIHQQLKRPVEKGSIGMARSHADAAAAKLKPIDYKISSPVNPNFFQRIKFTVQWLIKIVRENDLDYRKGELSFMYSIKWFYLYGVILLACAATALHSQYRKYVVMNLRIPELDERRKEFDPFLVSESSVSLESNDRVFVQDSRSREELREDSMFRSX	EukProt v3 (https://evocellbio.com/eukprot/)
	Sulcionema specki	Mic40 sequence truncated at the N-terminus	EP00755_Sulcionema_specki_P026039*	MGGGGGGGMLRSDSGPLAFLRRWGLIGPDEQAAEVKRLAQKKEDLRLLVKWNSERWDETKAAHAAELAPQKAQIAEGIKELEEAGKPSLDKYNDRSTKSDIFEDASQTTRDQLLSVDQLVNSSASNFAFTSKFLHSMTLAFSSLSAMVNAGLPFSRELRAIDALGTPPGCEDSYRLVISSATPFSDEGAPTFNSLMSTFTLVHEAVGSAKPVPNASSLLTNSAAADAPEGDALQRAAFFLGRKEVMKASEELRSLRADLEENPVATKALNIWQDRVRKYLVAQQMIHFMGAHLTCLRFQMVEQWFMELDRQEKS*	EP00755_Sulcionema_specki_P029547	EYYWKRHHNELRAIGLRRDIAALEDKLQEQKQQMAREAEELELEKRTLSDMLDAAKELWEERINRYEQMSEVADQYGELLPFVQWQWQRLERLYQLVTDRLLESRNSLYGEYEWISARVHNMNLALPPEAFDESVRIHNIHKTVPLLRSTADRDPMLVMLEASISHMDEVPSMASLSNALRECFVKTSNLAKALQHGDGTRANLERMLEKFPRTSVGELFVPPLNDRDDIDSAVKQIVMAHGVIVGAPDTPEKQEAINCIERFGIMVGDRRIAQQAFDIKEAYMSTLVQSLTG	EP00755_Sulcionema_specki_P018827	MWRPRVVPRWPALRCRRCSSSPSPSTPPSQPPQPRKLPSIRRPYERDLEAGAIGKLKLDYHKLDAKLKPREELPPPTPSSSFFYRLRHLYNTLMRVIETNDARYRKGELNVVFSKRWLLVYGIFALTLNGLWLALKYKGYREQEQLRPAVEERRKMMDPFEPGAVELNEEMTLPLKDPRSYRRDSMHTVSEDX	EukProt v3 (https://evocellbio.com/eukprot/)
	Hemistasia phaeocysticola		EP00756_Hemistasia_phaeocysticola_P046120*	MGLAISSEGDAAARVAALEAERAGLQSAARENEISRQEEYRRMYEESAGFRRLVERNKELSEESKPVLDAYERVVIRRDLLKEATTALREKQMGVVRSASDTNTYAYRSKWLHYVSLIYSSLSDRVNTGAPFSAELEALERRGRGEPAISSAVPYMEEVAAAGVPTLSQLKSRYSDIYQAADIGGGLSEPAVKRLGEVKEVLSESQVLEASRGLLTVSGEIRAVDPKLAERVGEWREGARRYVIAQQTSHFWGAHINCMRYQLCLPFVEPPAIPGEQGP	EP00756_Hemistasia_phaeocysticola_P056513	MPPFQVLLEWAPVAVSLAAGHGFFQILAAEWRVQQMQVRETELRGQIRQIRREERDRQSAHEDEMRTQTRLRSDVDGKMEILERLWAERTRRVKAEAQFCSECGDALETRQWEVERAAKWLDLAAFHCENQKQRGNLARFEITSGRMNALRLAMPNESHDEAVRTLSMTAKLKHLRSVAFEDPLFLMLEASLSHLELVPELGGPKGLSAEYEQLLARAMPFSPEMTAHGMKNSELFVKKDLQVAHAVTSRVLQDVPADNSELVSDLKMFKMRAEDHLLARQALQVADAYLATLQLPLAQTRTM	EP00756_Hemistasia_phaeocysticola_P067375	MACRRCVRLLSRAGEERSFRTPQERPLNPGMMGVSVLDREKFKKKTKVRPEMEAPSPQSSFWYRVRWTWNELMRLLDKNDAKWRKGELPFFMSKRWLFFYMGMGMAMNVVYLMNKRREWDRLAELEPRLEERRRLLDPFEGPSSGASQIPLEHALPSAGGGLDPKALRRGESFRX	EukProt v3 (https://evocellbio.com/eukprot/)
	Artemidia motanka		EP01065_Artemidia_motanka_P022294*	MGATTSTEVSDLRSQKEALLRKQASLEAAWKQEQEAAMDTPERRAFKARQQQYESDSKPVYDLYESLVVRREIVADTQQALRRKEQSALQVVRDPNTYAFHAKLQQYLGLIYRGLAENVNSGAPFASQLAAFRDRASDEEAVQVVAESVEEVASGVPTQAQLRSRFNALREAVSENQREPRSDAVAAVDEASAAIERTEYRQAMLRLGQLSAELREKSPLLAEQAQRWREDARRYIVAQQAIHFWNAHLTCKRYQMVIPHFEGPPEQPAA	EP01065_Artemidia_motanka_P038043	MARPLLTASGLANFAPWLAAACTGCAAATWAGGGVQRHTDAARALQLRVEIATIKSEMRKGYSEHKQAMWELGSSVDTLKRKQRILDNLWDGRIERVKAEIDTFNDSGEILPWVQWQLRRLGRLLEVYASRSAHQRESGNYGQFEFISGRMASMLLAVSSEAFDTAQRVAGAKISLGRLRTVQSRDPLLNMMMASLMHLDTVPPLDGEQGVVETFGRLLDHLQREDECEIDVNPIRQAVHGFEQMSDLRVALGVCEELNEILPEYFSGRADLDQFVALATDRLIAQQALEVTGAYMTTLQLPLARSKTG			EukProt v3 (https://evocellbio.com/eukprot/)
	Namystynia karyoxenos		EP01062_Namystynia_karyoxenos_P062064	MGNMQSTPPVTNGGESGEQSLAELLAERDAQRAAIAADAARHKREYEAAYMASEPVQQYHRTRKEYEAVGAPLLQKHEDMQTRRYIVDESITQLKNIGQDVRQLFRDQNENYAFKSKEIHAQGVLFRDLCDRVNAGMPYAAELESFRAVASQNNESVQVVAEMAAEPAERGVHTLQQMKQDFRALHSALSDESAAPGLFGTMFGGAPPPEQTGRVLAAAGDCVARSELQRAAQELEPLEQQLRQSGSAAAERIAAWRSNARRFGLAQQAIHFWGAYLTCCRFRLAEPWMVEHAP	EP01062_Namystynia_karyoxenos_P074174	MAARAPLFTARGVAEWAPLLAFGAAGSYAISSAFQRENDAQRRSALRRELFELRSERRAKQAAHEREMRTLEHLTANAERMRFTLEQLWEERLRRYESGIVLADEFGKALLWVQWQQRKLQKWLDHIAQRFVQQRMRGTYGEYEVISARMHSMLLAMPPESFDDVVRLPGVLQSVGNLSNMLKEDPLLRMMEASVSHLTEVPALDGEGGLTAAFNAALDAAAPHAPELAAQVRRLDRGPAGAQPLQRKPDVQHAVSAAMALQEELTQRQRQSGKGEVPPELGAFIRGGADWLMAEQALAITDAYLSTLQMTLTQSRSSV	EP01062_Namystynia_karyoxenos_P060405	KSYSFLYFIGAPIPHRFPPSPRGAPRRRARGGGGMRSAVPRAAARSAASTAASPGGPAAEQGGQRPVRTPQARPLEPGAMGRTRLDMGRLEARTQVRPELPRPDAEASFWYRCRYQLNAIMRAIDKNDSLYKKGHVSFMLSKWYMGCYMILGVLLNVVWFWGYYKHQQRRDKLIPLLDERRRLLDPFESSCPTGDEPCADAPGNIAGYIEDPQKYRSGDASFRAX	EukProt v3 (https://evocellbio.com/eukprot/)
Euglenoidea	Euglena gracilis strain Z	The sequences of E. gracilis Mic34 and Mic40 (EG_transcript_17868 and EG_transcript_45982, respectively) previously reported by Hammond et al. (doi: 10.1093/molbev/msaa061) are both truncated.	GDJR01031337.1	MVDAIQAKLTELQEAVARSMDRATASAADTWQAISAPLASGDYWRAAEEVQAAACQAFARFQDVTGTALPDPGNPEAEQLRVRLSALRTAYEAELQAVSQAATAQQEVVRKLVDSYEEEAKGWVERHEDALQLKFLAQDMAKEARRQRDNVEELMDKEMLQYSLQAKDCAAQLAMVVQLARRMRSGEPFEPELSGLLAFQRLSKLANAGRDTLVEPTMIHEQIKFYAEKGTPTKSQLYHRFEELHPRLNALNWHLPDAGLVGRVWEKASSRLAAEDNGLATIRGYLAQGNPRKARDWLQHWMTAHVTLREATEPNEVVDRLQGFASDLDVHLRSAELSRYLQAKMLAQQKSLLQ*	GDJR01019589.1	MGRVARFFKWTLAGTLFPTAAFVGYRKREIGEINQRKAAEVEKLHSEVAALGPHYTGLIAAQQRALDEAVDQEKLKVTLWEDRLRRFKAETEEFLKYGAVLPEQLQDLENLNKMYWLVSNVLQDSRLEEVKFEAVCRQVHFALLAGHDVLLHPDTVTSKADVVKAIHEANRRVPDPLLDCLLETANQLEDHSVDALHRIEQQFLEGLRLIERTQFSIQGPEQSDLMARVFSKAQQSLRFANGEGPASPLTAPAPKKFITEGEVRAGLRFAEAFVADAAAGRVAVQVTAVPIRATPEGADAIRFLERWAAGARAYLSQRQLLRALDAHLTAQAVRLGLPEVAAVAEG*	EP00667_Euglena_gracilis_P032181	MLQGYFARIIVSVLTLGGGGVYLERNTTDFKPSNIVHGAESVAQDISQAKPLTNLKDGWNQSLRNLQEAVYKEWVDLNAKNRQKCEQRLREELQARGYELVSLKEA	NCBI (https://www.ncbi.nlm.nih.gov/)
	Euglena longa strain CCAP 1204		EP00668_Euglena_longa_P011649*	MANTKGSDGDFLAVAQETAAQALATASAFARDTWQSISSQAPLQSVAAGDYWKALEDAQASARQAFARFEEVTGTALPDPANPAADRLRETMAAQQAGYEAELQTVSQAAAAQREVVQKLVDSYEEEGRGWVERHEDALQLKFLAQDAAKEARKQRDNVEELMDREMLQYSLQAKDCAAQLAMVAQLTRRMRSGEPFEPELAGLLAFQRLSKLANTSRDTLVEPTMVHEQIKTYAEKGTPTKSQLYHRFEDLYPRLHTLPWHLPDSGLVGRMWEKASSQLAAEDTELTTIRGYLAQGNARMARQWLQHWMTAHVTLQEGAEPNEVVDQLRGFANDVDVHLRSAELSRYLQAKMLAQQKSLLQ	EP00668_Euglena_longa_P048259*	MGRIATLLKLTVAGTLFPAAAFVGYRKREINEIHRRKAEEVTNLQAELEALGPRYKALIAAQQQGLEEAVDQEKLKVTLWEDRLRRFKAETEEFLKYATVLPAQLQELEDLNKMYWLVSNVLQDSRLQEVKFEAVCRQVHLALLAGHDVLLQPDSVTSKADVAKAIREANRATPDPLLDHLLEAAEKLEDPSVDAHLRIEQQFLEGLRLVERTQFSIQGPEQSDLMARVFSKAQQSLRFSNNGTPTSALTAAAPRKFITETEVREGLRFAEDFVAAAEGGEVTVHVTKVPIHATPEGADAIRFLEQWAASARAYVSQRQLLRALDAHLTSQALRLGLPEVAAEG	EP00668_Euglena_longa_P011215	MLQGYFARIIVSVLTLGGGGIYLERNTTDFKPSNIVVGAESVAQDISQAKPLTNLKDGWNQSLRNLQEAVFKEWADLNAKNRQKCDQRLHDELVARGYKVVSLQEAX	EukProt v3 (https://evocellbio.com/eukprot/)
	Eutreptiella braarudii		EP00670_Eutreptiella_braarudii_P007497	MSEKSSTNAGLEKPKPDSKDDFAATAQAKATEFLETARSKVWELKTTVVGDDFSKTMKEKVDDVSKMGLDDWLDASKRKITGAQQYVSGGDFQKLIDDVQKTGRDYFQRFEQQAGIVLPDADNYEADRLREKMRATRSQYEKELREAKLAATSQREKLDQLVKSYEEEGAKWVGTHEDALQFKFLSSEIAKEALKQRQTVEDLMEDEMRQYAFQAKDCAAQLSIVSSLNHKMLNGLPYETELQGLLSFQKMSKLAATRREMTIEPSIIHEDIKEYSKTGAPSKTSLYQTFEDLYPQAQQMVWVLPDSGLPGRIWKSFSSSLASEESDDLHLIRQSLTHGDVKAAQSGLQRWMANNMVLRTDLPSSDVPQKMRQFSKDLDAHLRCCETTRYLQTKMLAQQ…	EP00670_Eutreptiella_braarudii_P001674	MGKVATFFKVSLGVTLLPTAAFIGYRKREISEIQRSKREEIQRLDNEFDRLAPDYKKKIAAHVKALKDSQEQERLKTTLWEDRLRRFKEETDEFMQYAAVVPKQLQELEELNTMYWMACKVLTESKRQEEKYEAECRKIHQGLLAGAAVLLTPDSITSKSAFLDALGKVRVEVQDPLLDTLEAAALQLDDNTYDTHGTMEERFLEGLRMIERTQFSISGPGQSNLPARVFSKAQQNLQFAAESPVSKVTAEAPKRFVTDVEVQQGLKFAETFISDAKSHKFTVAITGVPVANTPEGRDAVSYMEGWVKGAQSYLSLRNQVRALNTYLNAQSMRLGFPEVAAHA	EP00670_Eutreptiella_braarudii_P006286	MPIAGLLARLVVSVGAIGGGGLFVEKNSETYKPSKLLGSAESAADQVSKATPITNFKGGWNEALLRFQEAVYQEWVDVNTKNQKECEQRLIASLQSKGYEVVSLKEA	EukProt v3 (https://evocellbio.com/eukprot/)
	Rapaza viridis		RV50548_c0_g1_i1_m.90697*	MPGPEKSLLEKLQENAQAFLTNVQNLNAGKAAGNVRGMGSDLFDSFELATGTRLPGADPRARELQERIDAKKKELEAALKVSKERTESQKAKVNKLVEEYETECKKLVTVHEDAMQFKFLADDIVKEIRAQRSQVEAFSGEEVKQYTFQAKDFAAQLAMASVLAHKIQAGQPFKDDLQSLFSCVKLSHLAHETQDPNSPPPTSILTPAMVHKNIKDYCAKGIPNVQLLHKKMEDLYPKASALEWTIPNAGLPGRLWTNVAEKVTSPSMESSDLFAVKEYLAYGETVQARDRLQHWLGENATMRKDPHNEHRATLDAVRDFSRDVDLHLRGKELNRYLGAKLLAQEKALLQQN*	RV44286_c0_g1_i1_m.80775*	MGKLGTFLKVTTAGSLITAAGWVGYRKKEISDMNQRTQRRIRSLESQLNSLEPEYQQRITALNKEYEALVEKEKLKTTLWNDRLVRFHAETAEYLGFKEIIPVQLQELEDLAQMYADAVPLLKSSLAAEEEYGKCCRQIIRALEAGHKALLNPQDITTGSELLSIVSAVHKEIPDPLLEKLLERAKELGETNQDMNLGAMEANFISTLQAIRSCQHSISGPNQHNMTARVFSKAHNALTLNEGRASSPVYTDHTIGAPARIWNIADLEAGIGFAKQFIAKANAEELMVDTIGTPLIKTPEGRDALRAVNQWEASAAAYLATQHLSEALGAHLMVLSMKLGFPEMGLAPKVES*			https://datadryad.org/stash/dataset/doi:10.5061/dryad.37pvmcvpn
	Jenningsia_fusiforme		EP00996_Jenningsia_fusiforme_P002681*	MINFLAEITGTVPPVESNIESSFLKRELAEKKRAWAELVVAAETRANTQAAVVRAATEDYEIPSRKLATDHECALQFKYLVADVSNECSTARQLTEFTQRTLKDSLSARSRDLCAQLGVVQNFLSRFYGGLPFQAELRGAFSWQRLRRTAEEGHLEPALLHRLVKSAQLGLPTQASLVRSVETFSHSVRQHRWDVCEGGFGWRVWTTLFGSSVTDVTAELVGVRNCLARGDFLLARQKLFDWASSCPSGQLQEQAASNLRDVDTYLVALQLKRYLKLRTLASQKSFSL	EP00996_Jenningsia_fusiforme_P001135*	MRFLTRFLPLSVAAVGLPTAAFVGLRKREINMLIEQRRKENEDLRAEILQVEADARRTIAEHDKRFNELVEIGEMKKVLWEDRIQRFKDEIAELAEYKDAAQQGIKELENLSQILTLAEQTLQHFLVQEKKLDRIHRKNQLALLAGHNALMSPESIETKDELTSILKNVRKHCPDPLLDNLLQSASEIENGSLLNLFVLESAFKNTLDMLDRAQHSIAGPAQHSLAGRLFSKTSHALTIGTAKSPSAITSFTADAPQSISSNHEVLESLKFADRFLAAANKRELRVPSTEVPLIDTPEGREAVGSLETWRNQARSYAALRQHAAALNAFLLSMTVQMGIPTLDNPGK			EukProt v3 (https://evocellbio.com/eukprot/)
	Entosiphon sulcatum		EP01012_Entosiphon_sulcatum_P037911	MEYVNKALEQIQPYLDQARPHVDRARETLQHVRQEYFSLPSRENPEAEELRQRIAERRREHQDDLARRQAQVAAKEVEVEQTAADYEARAKPLLDHHDDMLQFKYLSQEMVDVSRKQEDRVRELLGDEYEGYCWESQAAASQLLLTQALNEKARAGLPFHEELKALTGQLVPESAVHTSLRQADNRGVASIAQLSKRFAELYSRAEVAATPGSNLVGRVWSKFTPSSAEHNDLFATREALIDGNVPAASEALGRWVREHQNGWSDSAAAAEAKREAHDFLQQLHLRIRADTLLRFTNARMQVVQATLV	EP01012_Entosiphon_sulcatum_P010082*	MRKLIRGVGLTGLAGVTGVAGYWGYLRKEANIIRAEKQREVDHLTAEFTSMPEEHRRRIKEVDAKLHAAEEQLALKHALWGERLKRMTEDAKQYAEYEQVIPHLLDQLGHLEQLYAEAARVMGQAAPAIADRAGQLQRLHRALLAGGSALLTPEQVCGKASLGVVLQKVQAVLPEDEFVAELVRNCDRIPGDEFGGHRDAGSVLGALSRRYAEGLAKIDRTQHSLASTEGSSMARRAISSVLYLAAPNPEGDHDGLAIRTREELHECVKSANEWLNAVRAGKPVPATGVPIQTTPEGAEALRHIDSWVKAANHYLVVDMLSSALNAHLTSLAACAVTTN			EukProt v3 (https://evocellbio.com/eukprot/)
	Ploeotia vitrea		EP01006_Ploeotia_vitrea_P020542*	MDYLKSLLTSGVSSISKATSVNITTPEQWEVELEADKKKLQEMISAKEKEVKASLQKQKNEIEVKKQQLAYETEELKKETSALSTDYFKQKEWEYVAEGKFKELKSATKSFSDMAEDEVHDYTFGATLVARQLLLFNQFRSKVSQGLPFGDELRTLTTGDDWLVPESCVHTEVRQVQNKGIRPLAELSKDFERILPAATKPSWWSGLTGATKTDTLQAAKEYLQRSDVPASARNLGLWINDNPASSSDSGEVVAMKMEASKLQRELALQARVQGLMQLSHALLLQSQLAIVPDPKAKSQ	EP01006_Ploeotia_vitrea_P026341*	MWRLALGLIPVGGVGTYYFMNEKARFDRKKDKELTKLKKELEAVPGRFSKEQEELTKALKEVTETSTMRNTLYGERKRRLKQGIADASEMEDLCKVLDNDMDTLERLATISADEMEKDKSVDVFQQRAQQIHTTCLLGQKALVAPDDITDFEEFRNIIATLKKQLPKDPLLERLADSCSNVSDSQYKSLDAIHAAYAGIMQDVKKAQNPAFDKPTTDALLAKQYSPYTNLLATLGYAKDVIVASNSGQVMLEGQSTGIMDTPEGRNAVQSLKDWTRGAQAYLLLRQNVSALHAHMLATIIQVV			EukProt v3 (https://evocellbio.com/eukprot/)

## Sheet: Mic24
Part B: euglenozoan Mic24
class	organism	notes	Mic24 ID	Mic24 Seq	source database
Kinetoplastea	Trypanosoma brucei brucei TREU927		Tb927.9.10160	MLHSSRIVLVALVKKQATTPTVKSDGAHAPSTERTGERVAVYTPTASEAPELLLPYVEPKPFVSTKRLKAFVASMFVGATTIGTAYYLLSKSISTSLEDGNKNLYLQRIIESNRVALQPRPNIVPEFTAPSSFAELQKKMQQHELELDRKRARILDETVMLHAEAGFRMKLWWNTCLAHIQEAGDKLAFLLQERRERAALAHIRESLDEKGYELVKLRCGKTHIW	TriTryp (https://tritrypdb.org/)
	Trypanosoma cruzi CL Brener Non-Esmeraldo-like		TcCLB.509551.100	MMRRSSVALVALVTRAKPSSSALKGEVVGGTESEQLSAYVPSSSEAPELLQPYVEPTPFVSARRLQVFFASMGIGATTICVVYYLLSKSMSNNHEEEQRYLQRVVESNRLAMMEPQSLVPEFTAPSSFNELKEKMQQHERELERKQAQINRNTILLHKEAVFRLKVWWNASLTHIQEAFDRLGTVIQRRKERAAEAHIKRILEEEGYELVKLRSGKTHIW	TriTryp (https://tritrypdb.org/)
	Trypanosoma mega isolate ATCC 30038		JASANV010001577.1	MRRSYSLLAVSLVKHVKSPASVDDNEKSHDTKPETEQISTYIPTPSEAPELLQAYVEPKPFISAKRLQVFAASLCIGASTIGVIYYLLSRSLSDRYDEERRHVQRVVESNRLAMIGRESVLPDFAAPSSFVELKDRMQQYERELERQQAQIDQRTIMLHTELVFRVKVWWNASLTHVQEALERFGTAHKRRKERAAMTHIEEALRDQGYELVKLRSGNTHIWS	NCBI (https://www.ncbi.nlm.nih.gov/)
	Blechomonas ayalai B08-376		Baya_008_0110	MMQRSLVRFMVAGGGPSFVTRSGAQQTVEVTPGDGPAVNSVSSDTSVYMGRRLGTVEIVDPPPSDYVPPASEAPELLQPYVEPTPFISPKRLQLFGVSMGVGMVSVASVYFFLSKSISIDVEEQRHQVDLISQRNELAAREREKLLPDFGAPSTYSELYEKVLQHERELLRQEENIMKSTSMLHTETLFRLKRWWNTCLEHVQDAVDRFFIAQERREESRMQDKIVASLQYSGYTVVNLRQMHWRVGEDVRSVE	TriTryp (https://tritrypdb.org/)
	Blastocrithidia nonstop		Bnon_02760	MRRLCSSALTHKSAILLTPVAWKINDITNDVNTNVLSNTTNTNTAMREELERNETFPSEHIIIRMEERVKVSHEPIDKFVPDLAENPELLTGEVKAKPFFNPEHLQLFTASAVVGAATAFFLYFVITRNFKNASQEQQLEIELAKKQLQHSFDNTMEESSSISSSSSSSLLPEFAAPSSYAELRRSMLEQQRLKHEEEERLRRSTSFLHMELMYRLKRWWNQSLTNVQYAVAQEARRESKMPARITSTLQLNGFNVIELRHADVDDN	https://figshare.com/projects/tRNA_anticodon_stem_length_variations_are_critical_for_stop_codon_reassignment/129167
	Obscuromonas modryi Fi-14		JAKVQF020000902.1	MRRCCHVAVTMAVARRAADVSHIATPASTAAATAATAATAVVTRVRTAATLTAHDSVAGKSTHTADECSDDGGGGGDETCNNAAPQHTSVRRAPARVSEEPLHSFEPTASEEPELLQPYVEQPRHVTATRHAASATAAMTTTTTQQQLLQGLPSSSSSWRRSVRTFVWSAVTGACCVSLVYWTLRTRLHDSLIGDAWQRHNDDAAAVGGGDSDAVHVHNEVYDDNSHAAAAGLVVGDVQTPDSATDALLGTFVAPSTYAELQYKLQQHRRHVDEHARVALESHDVLHTELLYRCKAWWNRTIANVQHAVAQEAARRDASTAARIEAALRLRGYEVLYVKPASTTTTTTTHAS	NCBI (https://www.ncbi.nlm.nih.gov/)
	Herpetomonas muscarum strain TCC001E		AUXJ01000813.1	MRRSFLSLATAAAASAGKGIATAGAASGGELSTADGAAAKSGYVIADAPPKDFAPSASEAPELLEAYVEPRPFISPRRVQLFTVSTAVGATAVALIYFLLSKSISASAEEEDLHIAAIAAKNREAVSEREHLFPQFTAPSSYDELQAKMAMHERELQRQEEQIYSATSMLNTEVVYHAKMWWNRCLTNVQIAVNRLVIALERRRQQSVRTNIEATLRYHGYELVSLKEKQ	NCBI (https://www.ncbi.nlm.nih.gov/)
	Lafontella sp. GMO-01		JBCHPN010022919.1+JBCHPN010012772.1	MRRSWVLLSGSGSIAVASSVKSASVSDSSSKGSKVEVAEPIAADYKPPAKEAPELLQAYVEPTPFVSPRRLQLFSVSLAVGAMAIGVLYFLLSKAIGASAEDEQREVDRVTERNRLAALERQKLFPEFNAPSSFEQLYEKIQRHDREMVRQETQISVSTSMLHTEVVYHVKMWWNRCLTHLQDAIERGSHSQRRREEANLRRTISASLHYAGYDVVQLNKVERVA	NCBI (https://www.ncbi.nlm.nih.gov/)
	Phytomonas sp. EM1		CCW61363.1	MLRGASPLLAAALLRNAIGHPNGLARVHVVKGDPPHSAEGELVVKAGKEASPKVHAEDSLPSLDGWTSLASEPHVQLQPEIEPMPLVSFHKIRSFLTFMAVGAAVVGGLYFLLSIHIRHEVEEEQLAMEELRERSRLALLEREKLFPDFTAPNTYEEMQRLMQQQERELAAQEAEMISSACMLHSEVIFRLKTWWNRSLAHIQDAVDLFFTTLEQRRSSGLKGKIETTLRQNSYELVELHQIGQSGMGKRDV	NCBI (https://www.ncbi.nlm.nih.gov/)
	Jaenimonas drosophilae isolate Fi-01.02		JASAON010001631.1	MMRPTLRLPFRSSWPRRMLRPSPIQRDGLVKVDKNASRVKVETVETSPATGYRPPATEAPELLEAYVKPKPFVSARRLQLFTVSMAVGATSVGILYLILSKSISHHLEQEQLQANGIVERNRLAALYRDGLLKDFAAPSSFDELKAKMEEQSRAFADAEDRLHNSTSVLHTETTFHLKMWWNRCLTHMQLAVDRLSRSLEQRRENAVQSTIEATLRYNNLKVVELIEVRADGRTHA	NCBI (https://www.ncbi.nlm.nih.gov/)
	Vickermania ingenoplastis isolate COLPROT021		VFSE01000177.1	MLRRAVPRLQQCGVVKSAAGSTLSIPSESLSSPTSIQSRRVKVVVAGDVLKDFKPSASSAPHLLESYVEPKPFVSQKNLQIFTVFFLVGGATVCAVYFLLSSSIAEDLGREYTHADGIRESNERHAALLEEFAVHTSYKHLHEKMERRNAEAREQQLTRVSVLHSEVLYRAKMWWNRQLTLIDSVVTLLWERRKLQSEYETIRSALSLKGYDLVRLTKCE	NCBI (https://www.ncbi.nlm.nih.gov/)
	Leishmania major strain Friedlin		LmjF.35.4510	MRRCAARFAAAAAAAGGGSDLQTVSSSLGSVAKSSATGTKTEYKHVHTATRSPSDFIPPATEAPERLQSYVEPKPFISLRRMQVFTVSLGVGTASVALVYFFLSTGIRNHVEEEQLQVDRIVERNRMAMQDRISIVPVFTAPSTYDELYAKMVEKDKEVETQLTQAKSTLHTETMFHVKMWWNRCLRNIQSATDAFAAAQLRHKEAQAEANIKATLQYSGYELVGLSKVGA	TriTryp (https://tritrypdb.org/)
	Leptomonas pyrrhocoris H10		XP_015664993.1	MMMRRGAVRLAVAAASAAAGTHDIQPVEKDVEAVPTADPTTATPATQQPTYKHVHTVNPPASTFIPSASEAPELLQSYVEPKPFISARRLQVFTVSMGVGAFSVSLVYFFLSKSISTRVEEEQTQLDRITERNRLAMQDRMSVVPNFTAPNSYDELYAKMIERDKEVESQLAQSRSTLHTETMFHLRMWWNRCLRNIQAATDAFANAQLRRKEAQAEANIKTTLRCSGYKLMDLKKVERV	NCBI (https://www.ncbi.nlm.nih.gov/)
	Sergeia podlipaevii isolate CER4		JASANZ010002274.1	MRRAQFYFAASAAKTVATAAPSVLPTASSNGDVEHALTDLAAATKPARKTRVEVAEPPPSNFMPSASEAPELLQSYVEPKPFISQRRIQHFTVSLALGATTVGMVYLLLSKNISDCVEEEQHQVDLVRQQHAAAVRQRERLLKEFSAPSSYEELRSIMAERNERLDSQMGEITRGTGTLHREAVHMIKLWWNECLTNIQKAVDAFLVSQELRRDRVQNASIKATLRHQGYELLSIKKIE	NCBI (https://www.ncbi.nlm.nih.gov/)
	Wallacemonas collosoma isolate ATCC 30261		JASANT010000628.1	MMRRSSTLLLVGSRGLLAGAKAPAVASSLSTSAVGDKEETLKEYPNVIFDPPQSFRPSASEAPELLQPYVEPKPFINPRGMQVFAVSMGVGAASIGVVYLLLSKSISETVEDEQAQLDKLHQNNQDAAKDHNKVLPDYIAPSTYEELQLVMQQHDKEMNRQTELIKQQTSMLHTETVYRLKLWWNRSLSNIQAATERFSQAQDARKLNMAKASVEAALRYNGYTLVDLEERKL	NCBI (https://www.ncbi.nlm.nih.gov/)
	Strigomonas culicis isolate ATCC 30268		EPY22248.1	MMRRSFFLLSGSMIKSISDVGTHTSSKLKETEESVYTRVKLAYPEVDKYVPPASERPELLQVYVEPTPFINARRLQLFTISMGIGMTAVSVVYLILSKTISDNLEDQQQELDTLSEKNRAALVERKKMLDDFSAPSSYEELKLIVEQHDRELERNEKVIAESTSVLHTEVIYRLKMWWNRSLMNIQAATTQFYRQKEARLDKITEENIKSVIQSSGYDLLSLKVVQQRP	NCBI (https://www.ncbi.nlm.nih.gov/)
	Angomonas deanei isolate ATCC 30255		EPY40748.1	MMRRSFFMLAAKAAATHNSLAGVPEGGLSTTEEAASQPSNFFGKVEVATGSVTDASPSAAERPELLQSYVEPKPFVSARRLQLFTASMVLGITSMAVIYFLMTKSISENLEAQQMQLDTIAAKNKQAIEERDKLFKEFSAPSSLDDIKMKMSLYEKEMERNEVALHQSTSALHTEVLYRLKSWWNSCLTNIQDAADRFAKSIDSRNEAGVEYNIRALLENRGYEVVKLEKL	NCBI (https://www.ncbi.nlm.nih.gov/)
	Kentomonas sorsogonicus strain MF-08		JAQOSZ010000303.1	MLRRPATRLGLAATARLLATPGNAVSEVKEPKKTREVVEPVSADFKPPASEAPELLQPYVEPTPFIHPRTLQVFTVSLSVGAATVAVLYLLFSKSLSDTAEEEDATLEELRDKCRADVGNRPRVFAFATPSSHEELQQLMQSRNKELERQEANLRARTSVFHTEMTFRLKMWWNRSLSHIQAAASEYMERRAQRKESNTRATIEATLRQSGYTLVDLEVVKSA	NCBI (https://www.ncbi.nlm.nih.gov/)
	Paratrypanosoma confusum CUL13		PGOM01000056.1*	MLRRGFPLLSAASGSVVSSAVATATGEAGNGVNKSSVASPDDVVVGARTKVSPLADGEAVPTAAEAPELLIAYVTPTPFISAKRIQAFIASLAVGAVAVGCNYYLLSQSISDAYDKERELVYAAKERSQLAIIGRQQLIPDFIAPSSFEELKNKMKLHECELQRQQALIDKQTIVVHHEFVYRVKLWWNSTLTHLQDACERFAVSLGRYREAAAKENIKMILREEGFEVRALRPEGHHA	NCBI (https://www.ncbi.nlm.nih.gov/)
	Bodo saltans strain Lake Konstanz		CUG92652.1	MLRRTLMKGCGVTNVRLASAAPVSVAAAGATPSHVKVAVDPVPSPVEAPHLLEAAALNEPKPFLQPRALKAFSVSLLIGAGFAASVYVLLSKSISDQYTEEKELLDQITERRNRREHVNEASKAMAQSAKDSLLNGGASAFTAPSRFEDVQKRANEAQLNNNRSSLSDATSTTTETPMLHQEATFRAKKGWNDAISNVQMSLEAFDTEYRRRREATAVEGVKQLIRDRGYDESSLRRI	NCBI (https://www.ncbi.nlm.nih.gov/)
	Eubodonida sp. ex Platyophrya macrostoma strain WH	contaminants by an unidentified Bodo sp. (assignment based on the 18S rRNA sequence, CAMNT_0017822919) in the culture of the ciliate Platyophrya macrostoma	EP00331_Platyophrya_macrostoma_P003013*	MRRCSTRLVSSALSAAVASSPQKIAATSTTTNVAEIXPVDPSPSAVEAPHLLEPQVEQKPFCNPKSVKAFSMSLLIGCASAGSVYYLLSKTISDQFTEERSIVQRISLAVAKETEQNQTTPAKLAADVCDALMGEFSAPSTYSELKEKIIAHDQRRLAASERGSSSYDGATAPPALHQEAVYRAKKAWNDCITNVQVSLETFAVEYKLRRERLAEAALRQQIRALGYDDSTLRRLA	EukProt v3 (https://evocellbio.com/eukprot/)
	Trypanoplama borreli		EP00758_Cryptobia_borreli_P005896*	MMRRSFSRFAVAVAGKEISDIASDKVLANDPNNKQTADVGATVSSSSQRIDTVTSSFVSPLIDPRPDASEAPHLLAQESFKPFISANKIRNFSASLGVGVVSVATVYYLLSKQVADHFEEEAKLMRKLEEDASRARRTSHLQHFVAPSSFAMLQKKMIEEEKLQELGLAKHQQNKTSVVLHQEFLLRLKARWNKMVQDGQDSMNILIMQYNNYRDEQMKAVMMGVLEMNGLKVISMEQDKY	EukProt v3 (https://evocellbio.com/eukprot/)
	Parabodo caudatus		EP00744_Colponema_vietnamica_P003746*	MLRRGNSTIFAMVASASQRRFASGEVPPVASSSPSVDPPVQVVTPVQVVLTPVPVGNKKVVQTTTLHGGATPKTVIVDLSSALNDEQTRARQAIADSKPFITPQMLKSFSFSLAVGASVIAAVHYILSASIADNYDEELAVIRRVTRDTSEADKLPAKPQLPQFVSPSSYSQLKKKMEEENRIARERFLDAENRKDTPVLHQELWQRAMQAWNNGLSNVEQSGAAASVQFQDWRLKQVKKNLKSILERQQLELVEIKSIE	EukProt v3 (https://evocellbio.com/eukprot/)
	Neobodo designis		EP00672_Neobodo_designis_P010198	MSLTKAAPASSPDRGASRAVSRPTGAEAPHTLPRYKEPRPFVTARSMKSFSVAAIVACGGSWALYRIMSRRVDSLDDAQEAAADALSDPRPAGHSSSRPVAEARDAVPTFSAPTSFAQLAELTSSNAMAVRKKPQDGDSRSRPLLHEEASTRVKAMWNDALDALEASVVLLERQHREYREAAAAAAVKATALSLHPGSTVTLRRV	EukProt v3 (https://evocellbio.com/eukprot/)
	Apiculatamorpha spiralis		EP00759_Apiculatamorpha_spiralis_P040220*	MSDQVVKSASGTASPSVQQPPNPTAAVVKNESSTSLTSRIHVYRSVARRFTASCVFGSVVGFGLYYYFTKTLEHSWVQQEKALRNAFPQTQQQQPPHLDQTQVFVPPSRRTIFSAPPPTADVHPTTAPTATTFTDEILNDTFHKRVVEKAQAWWNDCVTETHATAVVFVEQMLEWHAKREQRRVVEAIEGYGYSIIKME	EukProt v3 (https://evocellbio.com/eukprot/)
	Papus ankaliazontas		EP00760_Papus_ankaliazontas_P005242*	MSLSGFKRFALSTTFGCCAAGSVYYYLTSFFSDSLDRERTVIASIHKYSTLNSTSSAASASPTTTTTTTALSASSPFTSETMRARLLFEPKALEDPDAAARSKAAAEIQKHAWERLRTSWNGVIAQVYTAAVTFAIDRKKARENQSVEDALSVLDGRGYHVVRLEVTDKPF	EukProt v3 (https://evocellbio.com/eukprot/)
	Perkinsela sp. CCAP 1560/4 (endosymbiont in Paramoeba pemaquidensis CCAP 1560/4)		no homolog identified		NCBI (https://www.ncbi.nlm.nih.gov/)
	Perkinsela sp. SoJaBio B1-5/56/2 (endosymbiont in Paramoeba aestuarina strain SoJaBio B1-5/56/2)		no homolog identified		EukProt v3 (https://evocellbio.com/eukprot/)
Diplonemea	Diplonema ambulator		no homolog identified		EukProt v3 (https://evocellbio.com/eukprot/)
	Paradiplonema papillatum		no homolog identified		NCBI (https://www.ncbi.nlm.nih.gov/)
	Rhynchopus euleeides		no homolog identified		EukProt v3 (https://evocellbio.com/eukprot/)
	Lacrimia lanifica		no homolog identified		EukProt v3 (https://evocellbio.com/eukprot/)
	Flectonema neradi		no homolog identified		EukProt v3 (https://evocellbio.com/eukprot/)
	Sulcionema specki		no homolog identified		EukProt v3 (https://evocellbio.com/eukprot/)
	Hemistasia phaeocysticola		no homolog identified		EukProt v3 (https://evocellbio.com/eukprot/)
	Artemidia motanka		no homolog identified		EukProt v3 (https://evocellbio.com/eukprot/)
	Namystynia karyoxenos		no homolog identified		EukProt v3 (https://evocellbio.com/eukprot/)
Euglenoidea	Euglena gracilis strain Z		GDJR01100448.1	MLQGYFARIIVSVLTLGGGGVYLERNTTDFKPSNIVHGAESVAQDISQAKPLTNLKDGWNQSLRNLQEAVYKEWVDLNAKNRQKCEQRLREELQARGYELVSLKEA	NCBI (https://www.ncbi.nlm.nih.gov/)
	Euglena longa strain CCAP 1204		EP00668_Euglena_longa_P011215*	MLQGYFARIIVSVLTLGGGGIYLERNTTDFKPSNIVVGAESVAQDISQAKPLTNLKDGWNQSLRNLQEAVFKEWADLNAKNRQKCDQRLHDELVARGYKVVSLQEA	EukProt v3 (https://evocellbio.com/eukprot/)
	Eutreptiella braarudii		EP00670_Eutreptiella_braarudii_P006286	MPIAGLLARLVVSVGAIGGGGLFVEKNSETYKPSKLLGSAESAADQVSKATPITNFKGGWNEALLRFQEAVYQEWVDVNTKNQKECEQRLIASLQSKGYEVVSLKEA	EukProt v3 (https://evocellbio.com/eukprot/)
	Rapaza viridis		RV11744_c21_g1_i1_m.19700*	MGVLKRLFFGGAFIAGGAYTLETYSATVKPSSVIDSVEDIATKVSQKPVYPAIAGNWNKTLQGLQQAIFREWSDYEQKSIRQCEENLGKHLHAQGYELVSLKEAQD	https://datadryad.org/stash/dataset/doi:10.5061/dryad.37pvmcvpn
	Jenningsia_fusiforme		NODE_6364_length_578_cov_15.977316_g5951_i0	MGTRRVVVAGGLFAFGIYVLEQSSHKPSQVLAEADSFASDVSRMPFRQSLAEKWNGGLYGLQSALHREWSDHQIRRSAKCTQNMISDLEDRGYRVVSVKEA	https://doi.org/10.5061/dryad.tht76hdx7
	Entosiphon sulcatum		EP01012_Entosiphon_sulcatum_P003175*	MGFLKRVVLLTGAVVGGYYADQHYAQGRYTEQLSTYAHTYLPLPKEGEVVQAKNQFGKEMTGAAFRLQAALQKGLAEYNQRKISKCESDLRQTLEREGLRLVALKELN	EukProt v3 (https://evocellbio.com/eukprot/)
	Ploeotia vitrea		no homolog identified		EukProt v3 (https://evocellbio.com/eukprot/)

## Sheet: Mic60
Part C: eukaryotic Mic60 sequences
major taxon	organism	notes	sequenece ID	sequence	source database
Heterolobosea	Naegleria gruberi		EP00686_Naegleria_gruberi_P015390	MLRKSLTTVSSQGGKKLMFANSNKLALFNNNNITTSSSSFHTASQKFDTTKPAAAPIAQQQQQKGNNNSGSGQQTSGGSMGKTVVISTLLTGALGVGFVLYFNNYLQSLEKKNQEQASSIESQKKKIQAEKLEQDNDKINSINSELEGLEKAHSAKLSALKETYTNKMNELQHQLNAINEKITSLEKEKNDLSVTLEKNRKKQLELLSEKENLISEKKTLEDQLNSFSSLKVRSTDAVLSDILGRQVEEGEVLTEEDRDKFLSRIQRLESQVKRKDKMIEQIKQETEENIQRIKTISQEKLRAVQSESEESIKKLESEMESVKNEYSALIAKERETILDEFEKKMQEQAHSLLIGYYDSVLDRSKHVQELTNKVYAMEETFKVASANFSNNIDLQNLTA…	EukProt v3 (https://evocellbio.com/eukprot/)
	Acrasis kona		KAL0479894.1	MHRVPLRTAIGKIARLNKPRVVRAYSDVPNNTPLNVEKEDVPKKPWVLLASLASAAALAAYYVNEQYGKQAKKQTFTKTEVPATAQELRNVTEDVIPVLPRVKDSLTQVEHADHPVEEKKEPVYAHHKTFQELKKEKHSHDAEPEKLETTVQEAVNDTTQQVHQEEAKEAIAMDNAVHAKPTGTVEETEQSKTVPNENTEPTIVNEITPPQETTTTPENQNHSSPVNDQNQTKKEESTPQSQDDGSIKYYQDQILDGLENKSQQISAASLASDAKFIQSSIDHLNDLTKEQQDANQQLRSEQEERASSQSNQESSSENQEQEQLTYLTRYNEQVRVNDDLKSQVERLSGLLIHRENELIKERQDANAHLNDLTNQAQFYLETQRVEFINAQQQVINDAR…	NCBI (https://www.ncbi.nlm.nih.gov/)
	Percolomonas cosmopolitus		EP00818_Percolomonas_sp_WS_P001352	MPISTQQQQESSPQHKDSQKNLHYGNNANFEKHYQNQHHQNSGSDGNTSSAGSSMWKWFLVLGVASGVAAYSMQQYAPNQYRDITHLVGNVDPNKKYQQQQRANVGQHKQSSFQEERNMAKLLNEGAHAEKERVPKMRENANSNEKQLSTAVVKEQQHDKGLLADSEKRQITQRDNAAPGNTTTNDNKDIQAAVIPSSASTQTAPINHSYHNLLEKKQNLLTELESELDHLRSFLIKTELYTQKRERQFDELESELHHVRSYLLNKETHFSLKDQEIDSLKNSLSTVQRKMESAIEQIKDEHKQKEKELEEVHRAELMEVESTIDVMLEDQRKILEQEYLKQNQGRIEKLRELTEKVYAVEESFHRSSSYLINSVRLQKMTAAVLALQQVLKTDAPFFP…	EukProt v3 (https://evocellbio.com/eukprot/)
	Neovahlkampfia damariscottae		EP01080_Neovahlkampfia_damariscottae_P007529*	MFRRFSAKVINKRFYNKNTQKNFIESTPEKTGAKKSARGQTLVIVGLGLLGLAGSLYYTIPQRRVQKETKAEKEWVENYEKKLENPFDEKKVENIIKQENINVSMNEEEKNEPKIIVHSLQDEETEEQKKERKKQDDKEEEEKFKGTVYYDLMDKQITNLKERISVQINSIEKLVELKEKLTKENQQKDETIEKLENYQIDNEKEIHILIGRVQELEENLQQQIQNDLIELNEKLNLQKNELLEESNLKLSDLKNEYENIVKKLMDEMNDKISTEISKQKEVMDKKYFDKNLQRIQIFADLTSRVYGMETILDENLTYLKNSLELQKLMSSVLSLEEISKTNAPFKPELDLISKHSSKDKFVQVLVSKIPTEVSIVGVKTVDDLEVDFSNLKKEALSLS…	EukProt v3 (https://evocellbio.com/eukprot/)
	Pharyngomonadida sp. ATCC-50646	the sequence assembled from two overlapping transcript contigs	SogiRNA_TRINITY_DN14276_c0_g1_i1+SogiRNA_TRINITY_DN6472_c0_g2_i1	MCIDVSDALICSTHSDTSRIHAWKLQAPFSYTKSVKQQQPQTQRPDIISSVASTQYQAPKRKTRISNKTKAAMFIASGIILTLPSALFLFDDYKQTRAALAAKLEEEQQQQQQQQQLTGDQQIKLSYIETSVSQGYPPSDTETELKLRAQKKTNQPAPEQQQQQLPAPQPVVERTVEITPEPVAVVIETPAAAPVTVHEVVAEVPEEPVIIDMPVQHHAEQATTPAPAPAPAPAPVQQIDYTAILQEEQQRMEREFAEVLRKRLSQREAEFEEELRREREAAELRLQQREYEFEEELRRTVEEVIREKEEEFQLSLALEVQKVQDEDQLQTQLLLQEKEREFQHELDQERQRAEQVIQEVMHKVREIEHEWGSSIVQFASQAERARSLSSAVLNLSTVV…	https://doi.org/10.6084/m9.figshare.28138028.v1
	Pharyngomonas kirbyi	the sequence assembled from two overlapping transcript contigs	GECH01013430.1+GECH01007993.1	MLRARSSLSARPASRRAPATHSPAFRRDINTNINFTSSSRNFYSSRFLFSEKEISTQHKKTINNTFNHDNNLKEYQQQQQQNFNDAPNIITSSHSERKTETQKQQLTQTRYKGYILLLISFMLILSAILILINREEDEEELDTQKALERGINTETSLLTKLNNDDNNNNKKNNNNSITESNNTLINKPSGVLQTMVNTLKENMQVQAEQDNSDANNKEEALRQAEESMPGQSVETEDVRELQNSLLESQQEVTELRQHIRRLRSQMSEQQKDSQNELENQLEQQTQKHLQELDDALEKKEQEHRRTVESLQSQYERLTEEEVSRQVTAKEDELMQFFAKKGKERLDKIEELNTIVDTIENAWNSQGEFLQHSHKVHKLETAVNCLDAVIKKPSSPFHPQ…	NCBI (https://www.ncbi.nlm.nih.gov/)
Tsukubamonadida	Tsukubamonas globosa		TRINITY_DN1874_c0_g1_i1_1	MRAARVAISQNQILTKNAFRRFASEAPRRPRQRGPSVGAILGFGVIALSVPIAGYVYQASVHPELIEEEKKARPALGNLLEKIVKPNPPNAPSQSTKSVEITITKPEQQESAKKAEDVQKEAPKATPETIEPMQPTKEEEKKVTEVPVVVPEGSAQDTVNEEVKSSILSSATLSSLSQLKRMVDSEVNDQEAKTKLGQIVSALETRLEEETKLFWDALSRQTDLEAQRIALLLHNHEVETAQILTRELDIQKTELLKRHESHIQEITQTCQHTLSAEIDKRKTQFEAILALRLDDQARLLETKSKEQLRAQQEEMFRGFNEERMKRISALTEQASLVAAIGGLSVSNWSLKERSKLTHRLHACVDVWERAALSVANRPFVNELETLKALAPSESTGLLS…	https://datadryad.org/stash/dataset/doi:10.5061/dryad.b5mkkwhjz
Jakobida	Andalucia godoyi		EP00762_Andalucia_godoyi_P001884	MYGNRLALPARKSLAKAVSRLSFATIPSELVSKQPAHSQNPSSVSSTSKGSENNASNSSSNMSGNNNNSNSNSNNSSNNRNNSGNKKESGSVGKWLLLASLTPVAAVALKMQTDPTFEKQVREYVKDKFGVTLPFSNSVKPPIGELELEQARKVRDELAEHAQELEQKKIQVQMQHAEAEQVALENEKAAIQELEREIQKDEDAVSALAMKSEEIKTLIEHVAEDLRKESLNRLNEVADSHADADASQQDASSGTDNTGSASESRKEVRDQHLLFMSGQQDTSDEPVAVSDEDSDDNASSSSFALSSGANPDFSDSLPHLTNAVLVPTNDGVRKSEVGQDARETVDTTGPIVENVANADRASDTATQSSSVPAEVEDTRIKLTQEELDALVANKVKEAV…	EukProt v3 (https://evocellbio.com/eukprot/)
	Agogonia voluta strain FlipomonasEX4		NODE_3057_length_2525_cov_15.376634_g2490_i0	MQGSGRHLLRSALAQARSNGRSGLRSVRQFSAQTTAASSTKSVPPVKQVVAAPKPRSISFGAILGLTGGLAVATPLLVGFRVDSDPEFAYQLYSQNRSAFDLMRQIGFGQSYDFSSNVAPITTAPAVVVATTTTSTTSAAIAVSAAATAAAAASDSDSHADSATVETHDEPAADSESSTDAPVVATPEPITTAAADHTPADPVVFEVEFVDSPADADDLVLPDVVALTFANDSDISATDSPVTVASTTPEVPAAVDTASSDDSVAPAVVETIEKVDSPALEVREISVESVQNLASTIFTPGDNEATSIELSDELFRRFRSVAVNNEQPLAEDLHDMVLWLVDSLEGLPFHGKEPSGLFAWLFRDFPFERLQNMPHEDRVTLVTGWLVNHVAGLWQDHIN…	https://doi.org/10.6084/m9.figshare.20332842.v3
	Ophirina chinija strain LJ06		NODE_4870_length_2356_cov_10.167617_g2453_i1	MFQSSRSALRANYRRALGSLRNQRTHGRNFATGSGATRRDMARKGRIYLLAGGVLAAGPALLLFRLNNDDAFRREFESEYPMPLKALQQMGLVSEPLGKSMTSVPLEVHEMTPPSLMKVEAVPTATEAQSEEDDSGEDIKAADTVRSDDAPTEDHKEELSQDSHVVDEASLIAEALEMDDTSGTEELEDSIAEAAHISSTPDQPVVPPQIVEEPEYDEDHEEKVESDSTDGVTEDGSDTASVEEPTTSDSHSEPGLTAEDVEDVLMTESIATVLSSVAEVGDLLEEAEPSGDEPSAAQGDEDSEDSSDSPASSNAEEASTTAAAENPAEESTQEVGDNESEDEAEDADDIAEEEIAELMEDSDGPNSFELTFGSVEDWSTQKLQTAREVYALVTKRPVG…	https://doi.org/10.6084/m9.figshare.20332842.v3
Archaeplastida	Arabidopsis thaliana		EP00260_Arabidopsis_thaliana_P043372	MLRKSVLELSSRLSIKRFPRNLGAQRFHLSSSRNASTSGKNGLPGAKPVGKPDASKVDPPKVTPPPPTKGNSSKVVIGGVAIAGAFLVAYQTGYLDQYLGKEQQKLSERIHSDALTEKLEEAHHLNVPSGVEDSTEKDGKVETQPQVTHSEASEGVQSDIELQPESDLSSDRFTYISSNQEETPQETVIDRAEINLPISASEDSGAKPDMPSEIISEAESVKLEAVPKPGDSPIIVNAQSSSVHRESETESASPKDPAALKTPEDGIEREVQLPGSLLKEYNLEGSDTESTGSSSIGEQITKETEAFPNSTEGLKDSYMTEDGKLVLDFLAAIHAAEKQQAHLDAQVFAEELRALKEKYENELRDLRARELMRIEEAAILDKELKRERTKAAAAIKAIQ…	EukProt v3 (https://evocellbio.com/eukprot/)
Pancryptista	Guillardia theta		EP00279_Guillardia_theta_P014341	MKDNTMDVAEWKELLKDILGIEDQVVLTRGSDDGAVRRPGLLTIAAAVENIRAQKKDEKTNGGSPPSADKDSSQPSQGPRAPPSSFTEGAEEIQKIEKSEKQESDKRVEMYNNLLSELERLKKERDVLEEESKKLREALHATKDTATQPTVVFQHRELDDHWQSKLAQLSAAKTTEKMLEALHQQIASGDEVLQSHSLSSGAINERGVDLSKEKGLSEDSTLEQVQGRIRQVLVELHLRTRLEAQRLREAVKMTEDAVQSEQMQKLSLQLVAQENELQRLMEMKVEEIRRHAEEEISKIDETYDQRIREEWVQVNTQAEQLHDHALKIKEIQLALESERELEKERENLKKYFEQTSQTYVGRIKTLKETVYKFNEDYVHQLSLAADALKDAVESGRNCS…	EukProt v3 (https://evocellbio.com/eukprot/)
Haptophyta	Prymnesium parvum		EP00327_Prymnesium_parvum_P031671	XPRRGVGGGEAMLGKVLCRAAAHARLLTVSISHGTDXKLHPVTREDLRRFDTLPPSESDSWGKPDSSPPPPAEQQAEAAAQMLAEATTELTAKIARLRAELEARAAVDDEAWRVQQAVQRQEEADSMKMLALLREQDDAFAFQLSEATADVEAAVLRRMREEQAALEAEYVEAMQQMAQQHEAVLAEVRAAAEAEKEAAVAESVALAEARMQLELDTAVAEERARAGAKLAALDLEVSALAAVLSHDSQYKLTSHATHQLSATVLGIEESLTRRSMVPSAKALRALPTLAAALKDELLIEATAPLAGKGADRYAQVPTLAQLSKRFVDVASAGCTASLVPEGTGMWGYALAQVASLLTVGGSRGGSTPLNVSDTALIFSRASEALEQGALLEAVSEVRK…	EukProt v3 (https://evocellbio.com/eukprot/)
Provora	Ancoracysta twista		EP00164_Ancoracysta_twista_P003302	RRVHGDSCNNKKAVMYRARLARVAFTSAGACSKRAYSTAAPGGSQMAQPPPPSSGGGAVAALITLAGAGGAGYYYHTDDTFRRTVEEYAPGMEAQWVSVFGSNDDQVSTPAPRPVRKAPAPAPAPTPAPEPTPAPVVKKAEPAPKAEPKAAPAPEKKEKPVQKEKAAEEKPKPKPAAAAVNKKEESKEDATVRAEEIDRKISEARAEERAKYEGKLDKMVEPKRKSLDEKYAKKEAELAGKMKEELKEREREIYQKYKSDLREQDKKFTEAFNTERRKYAEGLEELDSKVKAFDEVLAHDSMYQAVSHRVHKISMAVFQFSEALKTYQPFDKETSILRKAATEDELVNSVLNTIPCNVVKRGVATHQQLYERFKDVAVVGRRSALVPDNGGMWGHVIAT…	EukProt v3 (https://evocellbio.com/eukprot/)
Telonemia	Telonema subtile		EP00656_Telonema_subtile_P008898	MCIRDRSKKPPAAPANPEPKSSGSSSGVGRGALVGGVVFGGFLGYRIVSDEESSRKFDGFRQAPSAQSGWALVKATLGQDRKPAPKLEAPPVVKPEAPLVEPEPEPPAPEEPVVEEQTPVVEEEVAPVIEEEPVAPEPVVEEVAPVVEEPAPPKLETVMSEEEQAEAAAEIAKEQLLASVASLPAEDALEPLKDAAALQLDASLPADFEQMSFTQQIEACEAVIERVRQQYDSLISELDNRTQWEAVRLGTALRQKEEEQAARLEAGIRQAMELQGAKFDAALNHRQNALKQAHIVEMSARLGEQKQQLQAALQRKIAQLAAAAETQAAEEVQIARAQLMLEVGEAAKERTEQLHELQSKVQALEQVMLDDSAYKRRCHQAHQLSRAVLAISLCLEEAR…	EukProt v3 (https://evocellbio.com/eukprot/)
SAR	Ectocarpus siliculosus		EP00609_Ectocarpus_siliculosus_P003885	MHVAYPPGKGTPTREAWDFGLTKRATDKVRQLSPFSRGDKSAKPDEFTSSGFEDKAMAAAMVATGASLAGERESFSRESATAAAEKKNEEGAEAATGESESSGVSSMVTDSGDAAVREAEALLKEAEAAAAFAADYAAAAAAAAGDATSSIETLSGGSSDESSGDKLASSPEGDDPASAAVEHAEVSGEEVGEGEEGLASPSTLAALQEKERRDAEAREELDGKKRRIRNEALSSVAEEMEVASAGLKRELEQSMLKDLKDLDEDSLRFRVAQLATELQERTKWEALRLMDGVQKKEAEISDKYEALLSEQKERYDGATGRALREQEKELSAEFVEKYGAELRVHLEHQANEFTEALHANAVAGREALEQELERRHADVVAELKAQDLDRSEKVVAELR…	EukProt v3 (https://evocellbio.com/eukprot/)
	Bigelowiella natans		EP00466_Bigelowiella_natans_P002036	MATRRLLSRPLRRLRLARRLSGEVARKQEGGGGIGGTIVAGLLGAAAGGFGVFKYLESQKGRLDDGGAVDSDAERTKALKEMKGSSPNSDKHNEENSKTNAQGAGDNGAARTPEGIRVALYEQFKELVLKEEEEDTGRFSAQAEVGDNSLATSIHGKPLPPKSLEEATELIVLLEALNRGLLAKVSEDQTALEYKQKVFKQLAPFFVSESQRMINVLRKEMKAEYDKDLSALESECYKRILLQLEQQKHALFTGYQARLDKAEKAFEGLLASTSKELKSAYDTKINHLVTAHSKHRQVRMAQLASFKERAGSLESMLGHAIEAQKRSKQVWELSLCLIDVQDAIKSNEPFLPQWESRWDWYWGDSLLESAITSIPVEIIAGGVATKETLAERFFGKVES…	EukProt v3 (https://evocellbio.com/eukprot/)
Malawimonada	Gefionella okellyi		EP00698_Gefionella_okellyi_P019346	HKTRSRSAMLRRRLLYHLERAGSWRLSRRSASTNQSATAKPATPAKPPPSTTISQQAPSPTSAAASDDSESSAGGLRWLALALLAGAGVTAYVYRDKIIPRKAAPPAARVFPSKDTTAADNTPSISDTSSVAVATAAAAAITADTQTAVPSEDVSGAVPTEDTTATGTGGSVPTEPTLTALPELPVVEPEPAVPVDPCVAREDAVRNIVQEKALVALNKQELLHEQEMKELQELLNDRHDKDVAETRALVQRMYVIIDALSHVKEVREVHTVRSAQAHALAQAVYCLTDVLNGRVTFIAQLDALEAVASGCDSEVVAATANAIPREVAVSGVASVSELQHRWLEVVRAAQRAALVPENGGLGWHAYAVVASSLRMHERDPKLPVSSPEAILNRANDLVV…	EukProt v3 (https://evocellbio.com/eukprot/)
CRuMs	Rigifila ramosa		EP00004_Rigifila_ramosa_P025149	KMLALRAGARAVIQTSRRAKHSKHFAKPVAPTPHSGAAEEAVAAPARVKGSKFGSVLLTSGYLIGTPSLILVQAYNSEPSVREWIQKEHPHLEQYVEMWHHVAEVFQSAAAMLPAFPSHLFRDVFEHVPILRDTLPHTKPHHPHHEHVLTPTQKALEAVEDNATHAQPAMPHLHEVVSVQETSHEPQPEETPTQMEHHTPVEDALAAATAVVISQTEAGPAVALEHNRFEELQLSAALLEMRQELALKEAELQSLLEAERALRNTEEAALLLKFEAELSRAEADWKERATQAQALATAAVEQEWKQKLAEAEAVHARTMLSQSELRQARLEKLAAHVAMLQSVVLANQNEHANARRLQKMWLRLESLRAAVEAGRPFVDEARSLLEVAKVDGADDPVIA…	EukProt v3 (https://evocellbio.com/eukprot/)
Amoebozoa	Dictyostelium discoideum		EP00023_Dictyostelium_discoideum_P012301	MSFLKINKIALKSSTTILKSSSPLSGKTKFNHINSRSSSRSNENNYEKRYYSSFSMKEDPEPSKPFGFKPLIALVLVGGISAYLYKAWDNQDFMFSSKLPYQREEVEKFKKIMKEIHQDSQRENLNIEKESKESKESDQQQQHQQQQQQQHHQQEEEKEEEKVGVENTTLEDNIIESIKNHEEEMKNELVSLIESVQDKYAHSNDDEINADEREMDSETGVSISDEISKLIEEHKQNEEESLPDLLDVNYGVLSIIPEAVKSAEETVENALKKFTHSNDDDDDTTTTSIIINTSDELKNHNINIENGNEESLVDSLDVNYNVLSIIPEKVKSAEEKVENVLKKFEEQYLEKVEKLISENMKLKVDFDKLINGKDDELKRVEEEIREKYRSSLDAAIEEL…	EukProt v3 (https://evocellbio.com/eukprot/)
Apusomonadida	Thecamonas trahens		EP00031_Thecamonas_trahens_P010210	MPEASPPRVTHRVDGGCGVLGENSSGKSSGSSAAAKGAAPEAAKPPPPPSGSAASGPSAATYMLVVGLSGLAGASGWVWSKAHGDDAFNDRLHREWPTIGAILGASNGAAADAALTKPLSTPLPPPFVAPEASAAIGSDQPAGTSPSAPTDAAASAPAADAAADAHKRKATRIAHQFDPPAKHAGKASKKKASKSHGSATAYDGRLETLLATPDDALSLEDRLHKQAEIIRREKEQIAALQTVIEQQALAQEERIRERVDDAIRRKEDIDAKAFDEVVRLQEQKHALELEEERARLATIHKLTLEQKEEKLRELAQQKAHLAAEKAAQDARLQELTAAWEEELAEQRVLLEKSYGREREDRLAKIATIEHKLTNVEKAASALAQFKSFSALVHTLSADT…	EukProt v3 (https://evocellbio.com/eukprot/)
Opisthokonta	Saccharomyces cerevisiae		EP00144_Saccharomyces_cerevisiae_P003293	MMLRTTASRKIVLRRGLASINTGTTVASKKASHKFRNTLWTIALSATAFYAGGIIYSQKNDKFGDFFSNNVPFAEDLLETYEHYHDRPTLFLEDSWDGLKAKSNDLLSGLTGSSQTRRSNRENIEVKKILSLEPLNIETENSDPQLKEIIGSLNDLINSLNDSNLSIPESEFNSIKKSNQNMLTNLSQLNETLKEALSNYMIQRTSEVITELNTQYENSKREFEKNLQKNLLQEVDEFKENLTKQKDKELEEKLKANEELLQAKHANEVGLLSITQVKEFNKIIKDKIEKERNGRLAHLEEINSEVNDLSKSIDRSSKILSKNEALVQLTFQVDEIKSRINNNNLPDVNIDKELSRLKLLSNLLSTFNKKSCCDDGDCCSCKKGNKNEGKEGKISCKCK…	EukProt v3 (https://evocellbio.com/eukprot/)
	Homo sapiens		EP00074_Homo_sapiens_P036266	MLRACQLSGVTAAAQSCLCGKFVLRPLRPCRRYSTSGSSGLTTGKIAGAGLLFVGGGIGGTILYAKWDSHFRESVEKTIPYSDKLFEMVLGPAAYNVPLPKKSIQSGPLKISSVSEVMKESKQPASQLQKQKGDTPASATAPTEAAQIISAAGDTLSVPAPAVQPEESLKTDHPEIGEGKPTPALSEEASSSSIRERPPEEVAARLAQQEKQEQVKIESLAKSLEDALRQTASVTLQAIAAQNAAVQAVNAHSNILKAAMDNSEIAGEKKSAQWRTVEGALKERRKAVDEAADALLKAKEELEKMKSVIENAKKKEVAGAKPHITAAEGKLHNMIVDLDNVVKKVQAAQSEAKVVSQYHELVVQARDDFKRELDSITPEVLPGWKGMSVSDLADKLSTD…	EukProt v3 (https://evocellbio.com/eukprot/)
